# Supplementary material for: Heterogeneity in the entire genome for three genotypes of peach [Prunus persica (L.) Batsch] as distinguished from sequence analysis of genomic variants
Source: BMC Genomics. 2013 Nov 1;14(1):750. doi: 10.1186/1471-2164-14-750 (PMC4046826; doi:10.1186/1471-2164-14-750)
Supplement: Supplementary file 5 — Additional file 5: Summary of SV identified in the three peach genotypes. SV_DD_F8_GB.xls: Summary of the intra and inter-chromosomal SV identified in exclusive or shared among the peach genotypes 'Dr. Davis’, 'F8,1-42’ and 'Georgia Belle’ in Microsoft Excel format (XLS). (XLS 268 KB) [file 12864_2013_5471_MOESM5_ESM.xls]

## Sheet: Shared_Inter
chr_type	SV_type	BAL_type	chromosome1	start1-end1	chromosome2	start2-end2	nb_pairs	score_strand_filtering	score_order_filtering	final_score	breakpoint1_start1-end1	breakpoint2_start2-end2
INTER	INV_TRANSLOC	UNBAL	chrscaffold_4	19154037-19154730	chrscaffold_7	5475044-5475763	3306	1	1	1	19153745-19154038	5474778-5475045
INTER	INV_TRANSLOC	UNBAL	chrscaffold_4	19154162-19154749	chrscaffold_7	5474808-5475624	2600	1	1	1	19153801-19154163	5474676-5474809
INTER	INV_INS_FRAGMT	BAL	chrscaffold_2	16666307-16667205	chrscaffold_5	6631527-6632387	2361	1	0.99	1	16666686-16666714	6630943-6631528 6632387-6633136
INTER	TRANSLOC	UNBAL	chrscaffold_7	5473205-5473506	chrscaffold_8	17453923-17454249	2164	1	1	1	5473506-5474154	17453301-17453924
INTER	INV_INS_FRAGMT	BAL	chrscaffold_2	16666308-16667205	chrscaffold_5	6631485-6632297	2134	1	0.99	1	16666686-16666714	6630943-6631486 6632297-6633136
INTER	TRANSLOC	UNBAL	chrscaffold_1	19343789-19344247	chrscaffold_2	13362112-13362831	1880	1	1	1	19343299-19343790	13362831-13363061
INTER	INV_TRANSLOC	UNBAL	chrscaffold_4	19154340-19154815	chrscaffold_7	5475002-5475800	1851	1	1	1	19153769-19154341	5474754-5475003
INTER	INV_TRANSLOC	UNBAL	chrscaffold_1	16394836-16395271	chrscaffold_7	5477493-5478200	1475	1	1	1	16394323-16394837	5477252-5477494
INTER	INV_TRANSLOC	UNBAL	chrscaffold_2	191572-192099	chrscaffold_6	13637918-13638097	1462	1	1	1	191151-191573	13637149-13637919
INTER	TRANSLOC	UNBAL	chrscaffold_1	40183554-40183707	chrscaffold_3	8049458-8049783	1435	1	1	1	40182759-40183555	8049783-8050407
INTER	INV_TRANSLOC	UNBAL	chrscaffold_2	191559-192109	chrscaffold_6	13637777-13638090	1331	1	1	1	191124-191560	13637105-13637778
INTER	TRANSLOC	UNBAL	chrscaffold_7	5473205-5473506	chrscaffold_8	17453923-17454244	1315	1	1	1	5473506-5474191	17453259-17453924
INTER	TRANSLOC	UNBAL	chrscaffold_1	19343763-19344273	chrscaffold_2	13362112-13362797	1273	1	1	1	19343227-19343764	13362797-13363159
INTER	TRANSLOC	UNBAL	chrscaffold_3	8597066-8597380	chrscaffold_6	12921361-12921804	1254	1	1	1	8597380-8598052	12920819-12921362
INTER	INV_TRANSLOC	UNBAL	chrscaffold_1	25770785-25770956	chrscaffold_2	16606463-16607173	1246	1	1	1	25770008-25770786	16606225-16606464
INTER	TRANSLOC	UNBAL	chrscaffold_1	19343645-19344247	chrscaffold_2	13362112-13362673	1201	1	1	1	19343262-19343646	13362673-13363098
INTER	TRANSLOC	UNBAL	chrscaffold_2	16662430-16662796	chrscaffold_8	9092208-9092360	1148	1	1	1	16661848-16662431	9092360-9093157
INTER	INV_TRANSLOC	UNBAL	chrscaffold_2	14042240-14042430	chrscaffold_8	4769487-4769695	1090	1	1	1	14042430-14043189	4769695-4770436
INTER	TRANSLOC	UNBAL	chrscaffold_1	26833062-26833398	chrscaffold_8	9084505-9085029	1087	1	1	1	26832450-26833063	9085029-9085454
INTER	INV_TRANSLOC	UNBAL	chrscaffold_1	17240187-17240602	chrscaffold_5	6632990-6633558	1038	1	1	1	17239654-17240188	6632610-6632991
INTER	INV_TRANSLOC	UNBAL	chrscaffold_1	17317870-17318036	chrscaffold_5	6633156-6633554	1033	1	1	1	17317088-17317871	6632606-6633157
INTER	TRANSLOC	UNBAL	chrscaffold_3	8597057-8597388	chrscaffold_6	12921359-12921806	1013	1	1	1	8597388-8598104	12920760-12921360
INTER	TRANSLOC	UNBAL	chrscaffold_2	10707412-10707579	chrscaffold_7	5479404-5479819	1004	1	1	1	10707579-10708361	5478871-5479405
INTER	TRANSLOC	UNBAL	chrscaffold_1	40183552-40183712	chrscaffold_3	8049458-8049809	952	1	1	1	40182727-40183553	8049809-8050444
INTER	INV_TRANSLOC	UNBAL	chrscaffold_1	16394822-16395269	chrscaffold_7	5477403-5478216	932	1	1	1	16394284-16394823	5477231-5477404
INTER	INV_TRANSLOC	UNBAL	chrscaffold_2	13373954-13374389	chrscaffold_7	19029018-19029155	925	1	1	1	13374389-13374903	19029155-19029967
INTER	TRANSLOC	UNBAL	chrscaffold_1	26833067-26833412	chrscaffold_8	9084507-9084965	916	1	1	1	26832366-26833068	9084965-9085554
INTER	INV_TRANSLOC	UNBAL	chrscaffold_2	14042241-14042474	chrscaffold_8	4769487-4769709	893	1	1	1	14042474-14043288	4769709-4770534
INTER	TRANSLOC	UNBAL	chrscaffold_2	6661168-6661329	chrscaffold_6	28741543-28741804	885	1	1	1	6660381-6661169	28741804-28742492
INTER	INV_TRANSLOC	UNBAL	chrscaffold_1	16394479-16394829	chrscaffold_2	4837097-4837508	883	1	1	1	16394829-16395526	4837508-4838144
INTER	TRANSLOC	UNBAL	chrscaffold_7	5473204-5473509	chrscaffold_8	17453910-17454251	871	1	1	1	5473509-5474251	17453205-17453911
INTER	INV_TRANSLOC	UNBAL	chrscaffold_2	14042259-14042455	chrscaffold_5	128705-128898	845	1	1	1	14041470-14042260	127913-128706
INTER	TRANSLOC	UNBAL	chrscaffold_1	16982306-16982538	chrscaffold_7	5484087-5484426	845	1	1	1	16982538-16983255	5483478-5484088
INTER	INV_TRANSLOC	UNBAL	chrscaffold_1	16394479-16394816	chrscaffold_2	4837097-4837754	813	1	1	1	16394816-16395428	4837754-4838046
INTER	INV_TRANSLOC	UNBAL	chrscaffold_1	25627872-25628147	chrscaffold_6	20892057-20892376	811	1	1	1	25627162-25627873	20891391-20892058
INTER	INV_TRANSLOC	UNBAL	chrscaffold_1	17240199-17240596	chrscaffold_5	6633088-6633556	800	1	1	1	17239611-17240200	6632571-6633089
INTER	INV_TRANSLOC	UNBAL	chrscaffold_2	14042240-14042458	chrscaffold_5	128703-128902	778	1	1	1	14041412-14042241	127856-128704
INTER	INV_TRANSLOC	UNBAL	chrscaffold_1	25770785-25770919	chrscaffold_2	16606607-16607179	771	1	1	1	25769934-25770786	16606194-16606608
INTER	INV_TRANSLOC	UNBAL	chrscaffold_1	25627850-25628064	chrscaffold_6	20892058-20892374	758	1	1	1	25627116-25627851	20891426-20892059
INTER	INV_TRANSLOC	UNBAL	chrscaffold_1	16394820-16395293	chrscaffold_7	5477790-5478253	755	1	1	1	16394247-16394821	5477207-5477791
INTER	TRANSLOC	UNBAL	chrscaffold_2	16662388-16662782	chrscaffold_4	6025441-6025658	751	1	1	1	16662782-16663337	6024710-6025442
INTER	INV_TRANSLOC	UNBAL	chrscaffold_1	17317870-17318036	chrscaffold_5	6632912-6633552	743	1	1	1	17317051-17317871	6632567-6632913
INTER	INV_TRANSLOC	UNBAL	chrscaffold_3	18696446-18696719	chrscaffold_5	9462091-9462257	741	1	1	1	18696719-18697493	9462257-9463138
INTER	TRANSLOC	UNBAL	chrscaffold_2	10707412-10707571	chrscaffold_7	5479397-5479762	721	1	1	1	10707571-10708398	5478777-5479398
INTER	TRANSLOC	UNBAL	chrscaffold_2	16662400-16662784	chrscaffold_8	9092208-9092365	692	1	1	1	16661799-16662401	9092365-9093194
INTER	TRANSLOC	UNBAL	chrscaffold_1	26833076-26833396	chrscaffold_8	9084509-9085113	683	1	1	1	26832411-26833077	9085113-9085495
INTER	INV_TRANSLOC	UNBAL	chrscaffold_2	2649389-2649644	chrscaffold_8	11283136-11283475	681	1	1	1	2649644-2650338	11283475-11284085
INTER	TRANSLOC	UNBAL	chrscaffold_2	13372593-13373141	chrscaffold_3	8051922-8052097	667	1	1	1	13372095-13372594	8052097-8052969
INTER	TRANSLOC	UNBAL	chrscaffold_1	40183554-40183719	chrscaffold_3	8049458-8049887	643	1	1	1	40182673-40183555	8049887-8050505
INTER	INV_TRANSLOC	UNBAL	chrscaffold_1	25770624-25770951	chrscaffold_2	16606710-16607195	632	1	1	1	25769905-25770625	16606149-16606711
INTER	TRANSLOC	UNBAL	chrscaffold_2	4678728-4678904	chrscaffold_5	6633627-6634398	632	1	1	1	4677956-4678729	6634398-6634576
INTER	INV_TRANSLOC	UNBAL	chrscaffold_3	7585323-7585465	chrscaffold_4	19153499-19153923	631	1	1	1	7585465-7586272	19153923-19154448
INTER	INV_TRANSLOC	UNBAL	chrscaffold_2	14042240-14042431	chrscaffold_8	4769487-4769688	626	1	1	1	14042431-14043226	4769688-4770473
INTER	INV_TRANSLOC	UNBAL	chrscaffold_6	1927835-1928103	chrscaffold_7	1525434-1525741	625	1	1	1	1928103-1928784	1525741-1526383
INTER	TRANSLOC	UNBAL	chrscaffold_5	401558-401728	chrscaffold_7	5478707-5479081	611	1	1	1	401728-402605	5478035-5478708
INTER	TRANSLOC	UNBAL	chrscaffold_5	6478257-6478513	chrscaffold_8	5349456-5349721	603	1	1	1	6477565-6478258	5349721-5350405
INTER	INV_TRANSLOC	UNBAL	chrscaffold_1	17240326-17240596	chrscaffold_5	6633187-6633564	593	1	1	1	17239550-17240327	6632518-6633188
INTER	INV_TRANSLOC	UNBAL	chrscaffold_2	13367792-13368584	chrscaffold_4	23526080-23526374	590	1	1	1	13368584-13368741	23526374-23527029
INTER	INV_TRANSLOC	UNBAL	chrscaffold_1	16394538-16394846	chrscaffold_6	27554515-27554718	585	1	1	1	16393800-16394539	27553672-27554516
INTER	INV_TRANSLOC	UNBAL	chrscaffold_1	16394480-16394777	chrscaffold_3	1012983-1013183	577	1	1	1	16394777-16395429	1013183-1013932
INTER	TRANSLOC	UNBAL	chrscaffold_1	25770784-25770921	chrscaffold_8	4769489-4769681	577	1	1	1	25770921-25771733	4768733-4769490
INTER	TRANSLOC	UNBAL	chrscaffold_2	13372516-13373135	chrscaffold_3	8051873-8052094	565	1	1	1	13372187-13372517	8052094-8052822
INTER	TRANSLOC	UNBAL	chrscaffold_2	16662389-16662799	chrscaffold_8	9092208-9092381	553	1	1	1	16661753-16662390	9092381-9093255
INTER	TRANSLOC	UNBAL	chrscaffold_2	4678728-4678889	chrscaffold_5	6633620-6634088	551	1	1	1	4677843-4678729	6634088-6634667
INTER	INV_TRANSLOC	UNBAL	chrscaffold_1	16394552-16394835	chrscaffold_6	27554534-27554728	548	1	1	1	16393850-16394553	27553743-27554535
INTER	INV_TRANSLOC	UNBAL	chrscaffold_1	16394479-16394816	chrscaffold_2	4837097-4837716	547	1	1	1	16394816-16395465	4837716-4838083
INTER	TRANSLOC	UNBAL	chrscaffold_5	401569-401723	chrscaffold_7	5478479-5479072	543	1	1	1	401723-402518	5478124-5478480
INTER	INV_TRANSLOC	UNBAL	chrscaffold_3	10063403-10063763	chrscaffold_6	13637762-13638078	535	1	1	1	10062815-10063404	13637130-13637763
INTER	TRANSLOC	UNBAL	chrscaffold_3	8042378-8042653	chrscaffold_6	19278518-19278743	535	1	1	1	8041705-8042379	19278743-19279467
INTER	INV_TRANSLOC	UNBAL	chrscaffold_4	9350931-9351111	chrscaffold_6	27554736-27554878	515	1	1	1	9351111-9351880	27554878-27555685
INTER	INV_TRANSLOC	UNBAL	chrscaffold_3	18696966-18697140	chrscaffold_5	8311029-8311254	505	1	1	1	18697140-18697915	8311254-8311978
INTER	INV_TRANSLOC	UNBAL	chrscaffold_2	7113868-7114148	chrscaffold_6	28441612-28441897	504	1	1	1	7113200-7113869	28440949-28441613
INTER	INV_TRANSLOC	UNBAL	chrscaffold_4	23526090-23526382	chrscaffold_6	20892114-20892370	503	1	1	1	23526382-23527039	20892370-20893063
INTER	TRANSLOC	UNBAL	chrscaffold_5	6478255-6478508	chrscaffold_8	5349456-5349726	493	1	1	1	6477523-6478256	5349726-5350442
INTER	TRANSLOC	UNBAL	chrscaffold_2	16662389-16662784	chrscaffold_4	6025450-6025641	485	1	1	1	16662784-16663375	6024656-6025451
INTER	INV_TRANSLOC	UNBAL	chrscaffold_1	16394630-16394844	chrscaffold_6	27554541-27554722	474	1	1	1	16393896-16394631	27553774-27554542
INTER	INV_TRANSLOC	UNBAL	chrscaffold_1	16394480-16394825	chrscaffold_3	1012983-1013194	467	1	1	1	16394825-16395527	1013194-1014030
INTER	INV_TRANSLOC	UNBAL	chrscaffold_2	16665225-16665600	chrscaffold_5	6631994-6632371	437	1	1	1	16664554-16665226	6631325-6631995
INTER	INV_TRANSLOC	UNBAL	chrscaffold_2	17082236-17082400	chrscaffold_7	5475516-5475815	437	1	1	1	17081354-17082237	5474769-5475517
INTER	TRANSLOC	UNBAL	chrscaffold_3	10063418-10063738	chrscaffold_4	27429829-27429967	434	1	1	1	10062790-10063419	27429967-27430778
INTER	INV_TRANSLOC	UNBAL	chrscaffold_1	25627863-25628145	chrscaffold_6	20892142-20892372	423	1	1	1	25627099-25627864	20891326-20892143
INTER	TRANSLOC	UNBAL	chrscaffold_1	16982306-16982703	chrscaffold_7	5484087-5484439	422	1	1	1	16982703-16983353	5483393-5484088
INTER	INV_TRANSLOC	UNBAL	chrscaffold_2	16664960-16665440	chrscaffold_5	6632047-6632297	421	1	1	1	16664492-16664961	6631349-6632048
INTER	INV_TRANSLOC	UNBAL	chrscaffold_4	23526094-23526374	chrscaffold_6	20892115-20892367	420	1	1	1	23526374-23527080	20892367-20893101
INTER	INV_TRANSLOC	UNBAL	chrscaffold_1	40339269-40339438	chrscaffold_4	7405574-7405770	414	1	1	1	40338490-40339270	7404822-7405575
INTER	TRANSLOC	UNBAL	chrscaffold_2	6661168-6661330	chrscaffold_6	28741543-28741793	404	1	1	1	6660345-6661169	28741793-28742529
INTER	INV_TRANSLOC	UNBAL	chrscaffold_3	18696453-18696715	chrscaffold_5	9462089-9462235	402	1	1	1	18696715-18697402	9462235-9463038
INTER	TRANSLOC	UNBAL	chrscaffold_4	18834619-18834988	chrscaffold_6	12171066-12171505	401	1	1	1	18834040-18834620	12171505-12172015
INTER	INV_TRANSLOC	UNBAL	chrscaffold_1	17317870-17318033	chrscaffold_5	6633200-6633558	399	1	1	1	17316987-17317871	6632512-6633201
INTER	INV_TRANSLOC	UNBAL	chrscaffold_4	12477035-12477155	chrscaffold_7	5481722-5481959	393	1	1	1	12477155-12477984	5481959-5482671
INTER	TRANSLOC	UNBAL	chrscaffold_1	16982306-16982528	chrscaffold_7	5484087-5484405	392	1	1	1	16982528-16983292	5483420-5484088
INTER	TRANSLOC	UNBAL	chrscaffold_6	19278516-19278745	chrscaffold_7	5477011-5477260	392	1	1	1	19277699-19278517	5477260-5478058
INTER	INV_TRANSLOC	UNBAL	chrscaffold_3	18696460-18696730	chrscaffold_5	9462091-9462239	391	1	1	1	18696730-18697446	9462239-9463077
INTER	TRANSLOC	UNBAL	chrscaffold_1	25770784-25770920	chrscaffold_8	4769488-4769681	390	1	1	1	25770920-25771770	4768696-4769489
INTER	TRANSLOC	UNBAL	chrscaffold_2	1815524-1815752	chrscaffold_5	6632130-6632391	388	1	1	1	1815752-1816473	6631443-6632131
INTER	TRANSLOC	UNBAL	chrscaffold_6	19278397-19278731	chrscaffold_7	1525434-1525745	384	1	1	1	19278731-19279444	1524699-1525435
INTER	INV_TRANSLOC	UNBAL	chrscaffold_2	4155926-4156052	chrscaffold_3	8051376-8051552	370	1	1	1	4156052-4156973	8051552-8052423
INTER	INV_TRANSLOC	UNBAL	chrscaffold_2	13367792-13368676	chrscaffold_4	23526083-23526378	368	1	1	1	13368676-13368778	23526378-23527069
INTER	TRANSLOC	UNBAL	chrscaffold_2	4678728-4678884	chrscaffold_5	6633664-6634254	366	1	1	1	4677899-4678729	6634254-6634650
INTER	TRANSLOC	UNBAL	chrscaffold_3	10063416-10063734	chrscaffold_4	27429829-27429967	365	1	1	1	10062749-10063417	27429967-27430815
INTER	INV_TRANSLOC	UNBAL	chrscaffold_1	27117449-27117603	chrscaffold_8	4117789-4117965	364	1	1	1	27116557-27117450	4116919-4117790
INTER	TRANSLOC	UNBAL	chrscaffold_7	5479393-5479756	chrscaffold_8	17453576-17453951	359	1	1	1	5479756-5480440	17452905-17453577
INTER	INV_TRANSLOC	UNBAL	chrscaffold_1	16394479-16394818	chrscaffold_3	1012983-1013179	358	1	1	1	16394818-16395465	1013179-1013969
INTER	TRANSLOC	UNBAL	chrscaffold_2	16662393-16662752	chrscaffold_4	6025438-6025645	358	1	1	1	16662752-16663440	6024599-6025439
INTER	TRANSLOC	UNBAL	chrscaffold_5	401569-401756	chrscaffold_7	5478461-5479070	358	1	1	1	401756-402555	5478085-5478462
INTER	TRANSLOC	UNBAL	chrscaffold_2	14040994-14041133	chrscaffold_4	27502701-27502869	354	1	1	1	14040185-14040995	27502869-27503650
INTER	TRANSLOC	UNBAL	chrscaffold_6	3447746-3448127	chrscaffold_7	22707285-22707516	345	1	1	1	3448127-3448732	22706531-22707286
INTER	INV_TRANSLOC	UNBAL	chrscaffold_3	7585323-7585466	chrscaffold_4	19153500-19154326	342	1	1	1	7585466-7586309	19154326-19154486
INTER	INV_TRANSLOC	UNBAL	chrscaffold_3	10063404-10063760	chrscaffold_6	13637761-13638083	339	1	1	1	10062775-10063405	13637098-13637762
INTER	INV_TRANSLOC	UNBAL	chrscaffold_2	7113867-7114156	chrscaffold_6	28441612-28441899	338	1	1	1	7113171-7113868	28440914-28441613
INTER	TRANSLOC	UNBAL	chrscaffold_6	19278407-19278721	chrscaffold_7	5477010-5477490	330	1	1	1	19277773-19278408	5477490-5477959
INTER	INV_TRANSLOC	UNBAL	chrscaffold_2	2649389-2649629	chrscaffold_8	11283139-11283488	327	1	1	1	2649629-2650375	11283488-11284125
INTER	INV_TRANSLOC	UNBAL	chrscaffold_3	8049221-8049470	chrscaffold_7	21108875-21109004	323	1	1	1	8048522-8049222	21108056-21108876
INTER	TRANSLOC	UNBAL	chrscaffold_6	3447750-3448077	chrscaffold_7	22707285-22707521	321	1	1	1	3448077-3448699	22706573-22707286
INTER	TRANSLOC	UNBAL	chrscaffold_2	14040994-14041122	chrscaffold_4	27502701-27502845	320	1	1	1	14040137-14040995	27502845-27503687
INTER	INV_TRANSLOC	UNBAL	chrscaffold_2	16664226-16664653	chrscaffold_3	1012643-1012764	319	1	1	1	16664653-16665212	1012764-1013629
INTER	TRANSLOC	UNBAL	chrscaffold_3	18696264-18696408	chrscaffold_5	1039618-1040192	319	1	1	1	18695460-18696265	1040192-1040567
INTER	INV_TRANSLOC	UNBAL	chrscaffold_2	14037934-14038147	chrscaffold_8	9092210-9092378	317	1	1	1	14037101-14037935	9091332-9092211
INTER	TRANSLOC	UNBAL	chrscaffold_2	22282343-22282478	chrscaffold_4	23536945-23537328	317	1	1	1	22282478-22283390	23536282-23536946
INTER	TRANSLOC	UNBAL	chrscaffold_3	8042378-8042663	chrscaffold_6	19278403-19278754	317	1	1	1	8041617-8042379	19278754-19279450
INTER	TRANSLOC	UNBAL	chrscaffold_3	18696274-18696408	chrscaffold_5	1039627-1040252	316	1	1	1	18695362-18696275	1040252-1040674
INTER	INV_TRANSLOC	UNBAL	chrscaffold_1	28468077-28468303	chrscaffold_3	13346773-13346999	314	1	1	1	28468303-28469063	13346999-13347759
INTER	INV_TRANSLOC	UNBAL	chrscaffold_2	191812-192109	chrscaffold_6	13637773-13638090	313	1	1	1	191063-191813	13637044-13637774
INTER	TRANSLOC	UNBAL	chrscaffold_2	22282343-22282475	chrscaffold_4	23536997-23537334	309	1	1	1	22282475-22283292	23536386-23536998
INTER	TRANSLOC	UNBAL	chrscaffold_3	8042382-8042631	chrscaffold_6	19278518-19278731	307	1	1	1	8041646-8042383	19278731-19279504
INTER	INV_TRANSLOC	UNBAL	chrscaffold_2	14039007-14039156	chrscaffold_3	18696401-18696657	305	1	1	1	14038208-14039008	18695709-18696402
INTER	INV_TRANSLOC	UNBAL	chrscaffold_2	2649389-2649648	chrscaffold_8	11283167-11283495	300	1	1	1	2649648-2650436	11283495-11284214
INTER	TRANSLOC	UNBAL	chrscaffold_6	19278407-19278720	chrscaffold_7	5477010-5477564	300	1	1	1	19277735-19278408	5477564-5477996
INTER	INV_TRANSLOC	UNBAL	chrscaffold_2	13367758-13368239	chrscaffold_4	23526041-23526383	291	1	1	1	13368239-13368805	23526383-23527088
INTER	INV_TRANSLOC	UNBAL	chrscaffold_6	12484827-12484986	chrscaffold_7	5473225-5473511	291	1	1	1	12484038-12484828	5472563-5473226
INTER	INV_TRANSLOC	UNBAL	chrscaffold_1	19343991-19344246	chrscaffold_8	1438080-1438245	290	1	1	1	19343298-19343992	1437297-1438081
INTER	TRANSLOC	UNBAL	chrscaffold_3	8042381-8042714	chrscaffold_7	1525433-1525683	287	1	1	1	8042714-8043330	1524735-1525434
INTER	INV_TRANSLOC	UNBAL	chrscaffold_2	16664809-16665440	chrscaffold_5	6631981-6632347	285	1	1	1	16664455-16664810	6631362-6631982
INTER	TRANSLOC	UNBAL	chrscaffold_5	764188-764301	chrscaffold_8	17453924-17454114	283	1	1	1	763353-764189	17454114-17454873
INTER	TRANSLOC	UNBAL	chrscaffold_1	2078294-2078563	chrscaffold_3	5956923-5957196	281	1	1	1	2078563-2079243	5956248-5956924
INTER	INV_TRANSLOC	UNBAL	chrscaffold_3	18696966-18697129	chrscaffold_5	8311029-8311256	280	1	1	1	18697129-18697952	8311256-8312015
INTER	TRANSLOC	UNBAL	chrscaffold_5	2969004-2969140	chrscaffold_7	1525438-1525642	278	1	1	1	2968192-2969005	1525642-1526387
INTER	TRANSLOC	UNBAL	chrscaffold_2	17081833-17082079	chrscaffold_3	4508993-4509140	276	1	1	1	17082079-17082880	4508094-4508994
INTER	INV_TRANSLOC	UNBAL	chrscaffold_1	28468077-28468291	chrscaffold_3	13346712-13346995	272	1	1	1	28468291-28469026	13346995-13347661
INTER	INV_TRANSLOC	UNBAL	chrscaffold_5	10129770-10129915	chrscaffold_8	9093349-9093657	271	1	1	1	10128967-10129771	9092709-9093350
INTER	TRANSLOC	UNBAL	chrscaffold_4	18834617-18834988	chrscaffold_6	12171071-12171506	266	1	1	1	18833942-18834618	12171506-12172118
INTER	INV_TRANSLOC	UNBAL	chrscaffold_2	10219127-10219234	chrscaffold_6	12921352-12921790	263	1	1	1	10219234-10220076	12921790-12922301
INTER	INV_TRANSLOC	UNBAL	chrscaffold_6	12484827-12484987	chrscaffold_7	5473225-5473523	262	1	1	1	12483941-12484828	5472477-5473226
INTER	INV_TRANSLOC	UNBAL	chrscaffold_2	4678624-4678761	chrscaffold_4	18834592-18834990	259	1	1	1	4677715-4678625	18833944-18834593
INTER	INV_TRANSLOC	UNBAL	chrscaffold_4	12477036-12477157	chrscaffold_7	5481727-5482043	254	1	1	1	12477157-12478022	5482043-5482713
INTER	TRANSLOC	UNBAL	chrscaffold_2	22282343-22282474	chrscaffold_4	23536927-23537277	254	1	1	1	22282474-22283329	23536292-23536928
INTER	INV_TRANSLOC	UNBAL	chrscaffold_2	16664224-16664461	chrscaffold_3	1012643-1012762	246	1	1	1	16664461-16665173	1012762-1013592
INTER	INV_TRANSLOC	UNBAL	chrscaffold_4	9350960-9351111	chrscaffold_6	27554736-27554863	246	1	1	1	9351111-9351946	27554863-27555722
INTER	INV_TRANSLOC	UNBAL	chrscaffold_2	14040995-14041132	chrscaffold_6	12921352-12921694	243	1	1	1	14041132-14041981	12921694-12922338
INTER	INV_TRANSLOC	UNBAL	chrscaffold_2	14037989-14038134	chrscaffold_8	9092227-9092365	242	1	1	1	14037186-14037990	9091417-9092228
INTER	INV_TRANSLOC	UNBAL	chrscaffold_4	19153736-19154111	chrscaffold_8	11284615-11284838	239	1	1	1	19154111-19154722	11284838-11285601
INTER	INV_TRANSLOC	UNBAL	chrscaffold_4	12477036-12477169	chrscaffold_7	5481723-5482001	238	1	1	1	12477169-12478083	5482001-5482770
INTER	INV_TRANSLOC	UNBAL	chrscaffold_5	10129770-10129905	chrscaffold_8	9093349-9093654	238	1	1	1	10128920-10129771	9092669-9093350
INTER	TRANSLOC	UNBAL	chrscaffold_1	16982306-16982516	chrscaffold_4	27429328-27429454	238	1	1	1	16982516-16983255	27428506-27429329
INTER	TRANSLOC	UNBAL	chrscaffold_2	4124515-4124692	chrscaffold_6	27554508-27554689	238	1	1	1	4123646-4124516	27554689-27555555
INTER	TRANSLOC	UNBAL	chrscaffold_2	16664788-16665068	chrscaffold_8	14495055-14495172	235	1	1	1	16665068-16665737	14494224-14495056
INTER	INV_TRANSLOC	UNBAL	chrscaffold_2	4678624-4678741	chrscaffold_4	18834236-18834991	234	1	1	1	4677793-4678625	18834043-18834237
INTER	TRANSLOC	UNBAL	chrscaffold_5	2969004-2969153	chrscaffold_7	1525436-1525696	229	1	1	1	2968107-2969005	1525696-1526483
INTER	INV_TRANSLOC	UNBAL	chrscaffold_2	14040111-14040375	chrscaffold_6	28826148-28826348	227	1	1	1	14040375-14041060	28826348-28827097
INTER	INV_TRANSLOC	UNBAL	chrscaffold_6	1927835-1928205	chrscaffold_7	1525434-1525768	227	1	1	1	1928205-1928882	1525768-1526481
INTER	TRANSLOC	UNBAL	chrscaffold_6	28826368-28826516	chrscaffold_7	15627581-15627706	226	1	1	1	28826516-28827317	15626758-15627582
INTER	INV_TRANSLOC	UNBAL	chrscaffold_2	17082373-17082634	chrscaffold_3	7585323-7585447	225	1	1	1	17082634-17083322	7585447-7586272
INTER	TRANSLOC	UNBAL	chrscaffold_4	20307574-20307693	chrscaffold_7	5478409-5479073	225	1	1	1	20307693-20308523	5478125-5478410
INTER	TRANSLOC	UNBAL	chrscaffold_5	764188-764301	chrscaffold_8	17453922-17454210	223	1	1	1	763316-764189	17454210-17454908
INTER	INV_TRANSLOC	UNBAL	chrscaffold_1	42103881-42104112	chrscaffold_3	5956924-5957196	222	1	1	1	42104112-42104830	5957196-5957873
INTER	INV_INS_FRAGMT	BAL	chrscaffold_2	14038161-14038426	chrscaffold_8	9093148-9093952	221	1	1	1	14037478-14038162 14038406-14039110	9093306-9093745
INTER	INV_TRANSLOC	UNBAL	chrscaffold_1	26187470-26187585	chrscaffold_5	6637865-6638039	220	1	1	1	26186637-26187471	6637091-6637866
INTER	TRANSLOC	UNBAL	chrscaffold_2	1815524-1815753	chrscaffold_5	6632101-6632375	218	1	1	1	1815753-1816510	6631390-6632102
INTER	INV_TRANSLOC	UNBAL	chrscaffold_2	14040835-14040979	chrscaffold_7	5479393-5479756	215	1	1	1	14040979-14041882	5479756-5480440
INTER	INV_TRANSLOC	UNBAL	chrscaffold_2	17082236-17082397	chrscaffold_7	5475428-5475806	215	1	1	1	17081412-17082237	5474821-5475429
INTER	TRANSLOC	UNBAL	chrscaffold_3	7504161-7504380	chrscaffold_8	5430461-5430609	214	1	1	1	7503432-7504162	5430609-5431410
INTER	INV_TRANSLOC	UNBAL	chrscaffold_1	40339269-40339420	chrscaffold_4	7405575-7405783	212	1	1	1	40338435-40339270	7404798-7405576
INTER	INV_TRANSLOC	UNBAL	chrscaffold_1	40339226-40339444	chrscaffold_4	7405575-7405789	211	1	1	1	40338398-40339227	7404743-7405576
INTER	INV_TRANSLOC	UNBAL	chrscaffold_3	18696966-18697128	chrscaffold_5	8311029-8311283	211	1	1	1	18697128-18698013	8311283-8312076
INTER	TRANSLOC	UNBAL	chrscaffold_3	8042385-8042727	chrscaffold_7	1525433-1525697	209	1	1	1	8042727-8043432	1524651-1525434
INTER	TRANSLOC	UNBAL	chrscaffold_6	19278397-19278680	chrscaffold_7	1525467-1525740	209	1	1	1	19278680-19279346	1524792-1525468
INTER	INV_TRANSLOC	UNBAL	chrscaffold_5	6631981-6632147	chrscaffold_8	4691976-4692116	205	1	1	1	6632147-6633028	4692116-4693023
INTER	TRANSLOC	UNBAL	chrscaffold_4	18834621-18834989	chrscaffold_6	12171067-12171518	202	1	1	1	18834004-18834622	12171518-12172053
INTER	TRANSLOC	UNBAL	chrscaffold_5	2969004-2969135	chrscaffold_7	1525434-1525680	199	1	1	1	2968150-2969005	1525680-1526420
INTER	TRANSLOC	UNBAL	chrscaffold_6	19278397-19278727	chrscaffold_7	1525441-1525737	199	1	1	1	19278727-19279383	1524752-1525442
INTER	TRANSLOC	UNBAL	chrscaffold_5	6478254-6478522	chrscaffold_8	5349476-5349743	197	1	1	1	6477476-6478255	5349743-5350523
INTER	TRANSLOC	UNBAL	chrscaffold_7	5479393-5479712	chrscaffold_8	17453592-17453936	197	1	1	1	5479712-5480342	17452988-17453593
INTER	INV_TRANSLOC	UNBAL	chrscaffold_1	28468079-28468308	chrscaffold_3	13346711-13347002	195	1	1	1	28468308-28469126	13347002-13347758
INTER	TRANSLOC	UNBAL	chrscaffold_2	17081833-17081991	chrscaffold_3	4508994-4509142	194	1	1	1	17081991-17082819	4508157-4508995
INTER	TRANSLOC	UNBAL	chrscaffold_2	1815524-1815870	chrscaffold_5	6632084-6632387	190	1	1	1	1815870-1816571	6631341-6632085
INTER	INV_TRANSLOC	UNBAL	chrscaffold_2	14040109-14040372	chrscaffold_6	28826148-28826347	189	1	1	1	14040372-14041095	28826347-28827134
INTER	INV_TRANSLOC	UNBAL	chrscaffold_6	12484827-12484975	chrscaffold_7	5473285-5473489	188	1	1	1	12483990-12484828	5472504-5473286
INTER	INV_TRANSLOC	UNBAL	chrscaffold_1	32305840-32306037	chrscaffold_2	7113878-7114116	187	1	1	1	32306037-32306789	7114116-7114827
INTER	INV_TRANSLOC	UNBAL	chrscaffold_1	42103881-42104097	chrscaffold_3	5956927-5957192	187	1	1	1	42104097-42104867	5957192-5957913
INTER	INV_TRANSLOC	UNBAL	chrscaffold_1	27117452-27117602	chrscaffold_8	4117797-4117965	186	1	1	1	27116654-27117453	4117017-4117798
INTER	TRANSLOC	UNBAL	chrscaffold_5	2969004-2969618	chrscaffold_7	1525514-1526376	186	1	1	1	2968572-2969005	1526376-1526561
INTER	TRANSLOC	UNBAL	chrscaffold_5	764188-764308	chrscaffold_8	17453923-17454144	186	1	1	1	763262-764189	17454144-17454970
INTER	TRANSLOC	UNBAL	chrscaffold_3	18696264-18696406	chrscaffold_5	1039618-1040121	185	1	1	1	18695421-18696265	1040121-1040604
INTER	INV_TRANSLOC	UNBAL	chrscaffold_1	1666366-1666487	chrscaffold_7	5473202-5473491	182	1	1	1	1665539-1666367	5472543-5473203
INTER	INV_TRANSLOC	UNBAL	chrscaffold_1	6394125-6394359	chrscaffold_6	10732126-10732374	181	1	1	1	6394359-6395074	10732374-10733075
INTER	INV_TRANSLOC	UNBAL	chrscaffold_1	27117453-27117602	chrscaffold_8	4117792-4117964	179	1	1	1	27116617-27117454	4116979-4117793
INTER	INV_TRANSLOC	UNBAL	chrscaffold_2	14040992-14041142	chrscaffold_6	12921352-12921727	179	1	1	1	14041142-14042039	12921727-12922399
INTER	TRANSLOC	UNBAL	chrscaffold_2	17081831-17082008	chrscaffold_3	4508993-4509148	176	1	1	1	17082008-17082780	4508200-4508994
INTER	INV_TRANSLOC	UNBAL	chrscaffold_1	6394118-6394361	chrscaffold_6	10732111-10732378	175	1	1	1	6394361-6395165	10732378-10733158
INTER	TRANSLOC	UNBAL	chrscaffold_1	2078294-2078562	chrscaffold_3	5956923-5957171	173	1	1	1	2078562-2079280	5956186-5956924
INTER	INV_TRANSLOC	UNBAL	chrscaffold_1	19344011-19344245	chrscaffold_8	1438080-1438241	172	1	1	1	19343260-19344012	1437256-1438081
INTER	INV_TRANSLOC	UNBAL	chrscaffold_2	14039008-14039164	chrscaffold_3	18696404-18696656	172	1	1	1	14038179-14039009	18695671-18696405
INTER	INV_TRANSLOC	UNBAL	chrscaffold_5	9462099-9462246	chrscaffold_6	14424223-14424365	172	1	1	1	9461261-9462100	14423380-14424224
INTER	INV_TRANSLOC	UNBAL	chrscaffold_2	701675-701783	chrscaffold_3	8051722-8052117	170	1	1	1	701783-702722	8052117-8052769
INTER	INV_TRANSLOC	UNBAL	chrscaffold_2	4155927-4156044	chrscaffold_3	8051377-8051508	168	1	1	1	4156044-4156913	8051508-8052363
INTER	INV_TRANSLOC	UNBAL	chrscaffold_2	7113867-7114165	chrscaffold_6	28441612-28441924	168	1	1	1	7113119-7113868	28440878-28441613
INTER	INV_TRANSLOC	UNBAL	chrscaffold_2	16662408-16662779	chrscaffold_4	25770373-25770472	167	1	1	1	16662779-16663357	25770472-25771322
INTER	INV_TRANSLOC	UNBAL	chrscaffold_6	9354781-9355047	chrscaffold_8	11283141-11283454	167	1	1	1	9355047-9355730	11283454-11284090
INTER	INV_TRANSLOC	UNBAL	chrscaffold_2	14037944-14038134	chrscaffold_8	9092216-9092367	166	1	1	1	14037149-14037945	9091382-9092217
INTER	INV_TRANSLOC	UNBAL	chrscaffold_2	4155928-4156042	chrscaffold_3	8051375-8051534	166	1	1	1	4156042-4156877	8051534-8052324
INTER	INV_TRANSLOC	UNBAL	chrscaffold_3	7585323-7585468	chrscaffold_4	19153511-19153869	166	1	1	1	7585468-7586370	19153869-19154558
INTER	INV_TRANSLOC	UNBAL	chrscaffold_2	10219127-10219243	chrscaffold_6	12921376-12921769	165	1	1	1	10219243-10220113	12921769-12922362
INTER	INV_TRANSLOC	UNBAL	chrscaffold_2	10219127-10219251	chrscaffold_6	12921370-12921816	162	1	1	1	10219251-10220174	12921816-12922417
INTER	INV_TRANSLOC	UNBAL	chrscaffold_3	4430792-4431018	chrscaffold_7	2711335-2711608	162	1	1	1	4430070-4430793	2710660-2711336
INTER	TRANSLOC	UNBAL	chrscaffold_6	24881809-24882073	chrscaffold_7	5476597-5476836	162	1	1	1	24881027-24881810	5476836-5477644
INTER	INV_TRANSLOC	UNBAL	chrscaffold_1	19343970-19344250	chrscaffold_8	1438080-1438351	161	1	1	1	19343204-19343971	1437305-1438081
INTER	INV_TRANSLOC	UNBAL	chrscaffold_3	7504157-7504334	chrscaffold_8	1437887-1438041	161	1	1	1	7503386-7504158	1437093-1437888
INTER	INV_TRANSLOC	UNBAL	chrscaffold_5	8681171-8681341	chrscaffold_6	13637523-13637687	160	1	1	1	8681341-8682120	13637687-13638472
INTER	INV_TRANSLOC	UNBAL	chrscaffold_2	14040835-14040963	chrscaffold_7	5479395-5479731	159	1	1	1	14040963-14041784	5479731-5480344
INTER	INV_TRANSLOC	UNBAL	chrscaffold_2	4678624-4678749	chrscaffold_3	8049298-8049467	159	1	1	1	4677703-4678625	8048421-8049299
INTER	TRANSLOC	UNBAL	chrscaffold_3	8048928-8049467	chrscaffold_6	12171066-12171491	157	1	1	1	8048519-8048929	12171491-12172015
INTER	INV_TRANSLOC	UNBAL	chrscaffold_2	14040995-14041125	chrscaffold_6	12921352-12921769	155	1	1	1	14041125-14041944	12921769-12922301
INTER	TRANSLOC	UNBAL	chrscaffold_1	16982306-16982529	chrscaffold_4	27429328-27429443	154	1	1	1	16982529-16983353	27428397-27429329
INTER	INV_TRANSLOC	UNBAL	chrscaffold_2	4678624-4678749	chrscaffold_4	18834635-18834981	153	1	1	1	4677764-4678625	18833996-18834636
INTER	INV_TRANSLOC	UNBAL	chrscaffold_3	8049206-8049469	chrscaffold_7	21108875-21109004	153	1	1	1	8048484-8049207	21108019-21108876
INTER	TRANSLOC	UNBAL	chrscaffold_2	16666190-16666437	chrscaffold_5	8311047-8311245	153	1	1	1	16666437-16667237	8310199-8311048
INTER	INV_TRANSLOC	UNBAL	chrscaffold_1	26187470-26187585	chrscaffold_5	6637805-6638046	152	1	1	1	26186539-26187471	6637000-6637806
INTER	INV_TRANSLOC	UNBAL	chrscaffold_1	32305835-32306030	chrscaffold_2	7113884-7114115	151	1	1	1	32306030-32306821	7114115-7114870
INTER	INV_TRANSLOC	UNBAL	chrscaffold_1	1387155-1387593	chrscaffold_3	5906299-5906422	150	1	1	1	1387593-1388104	5906422-5907248
INTER	TRANSLOC	UNBAL	chrscaffold_1	6049831-6049935	chrscaffold_2	14040109-14040361	149	1	1	1	6049935-6050780	14039413-14040110
INTER	INV_TRANSLOC	UNBAL	chrscaffold_1	26187470-26187585	chrscaffold_5	6637836-6638020	147	1	1	1	26186600-26187471	6637035-6637837
INTER	INV_TRANSLOC	UNBAL	chrscaffold_3	1012403-1012679	chrscaffold_6	19278406-19278734	145	1	1	1	1011633-1012404	19277688-19278407
INTER	INV_TRANSLOC	UNBAL	chrscaffold_2	1815529-1815872	chrscaffold_5	8311034-8311246	144	1	1	1	1815872-1816478	8311246-8311983
INTER	TRANSLOC	UNBAL	chrscaffold_2	6661053-6661314	chrscaffold_6	28741543-28741800	144	1	1	1	6660268-6661054	28741800-28742590
INTER	TRANSLOC	UNBAL	chrscaffold_3	7504162-7504374	chrscaffold_8	5430461-5430619	144	1	1	1	7503389-7504163	5430619-5431447
INTER	INV_TRANSLOC	UNBAL	chrscaffold_2	12729798-12729925	chrscaffold_4	386386-386492	142	1	1	1	12728977-12729799	385544-386387
INTER	INV_TRANSLOC	UNBAL	chrscaffold_2	17082373-17082617	chrscaffold_3	7585323-7585454	142	1	1	1	17082617-17083359	7585454-7586309
INTER	INV_TRANSLOC	UNBAL	chrscaffold_3	8049150-8049476	chrscaffold_7	21108789-21109003	142	1	1	1	8048430-8049151	21107957-21108790
INTER	INV_TRANSLOC	UNBAL	chrscaffold_3	1012526-1012649	chrscaffold_6	19278577-19278727	141	1	1	1	1011701-1012527	19277779-19278578
INTER	INV_TRANSLOC	UNBAL	chrscaffold_6	9354781-9355041	chrscaffold_8	11283141-11283477	139	1	1	1	9355041-9355767	11283477-11284127
INTER	TRANSLOC	UNBAL	chrscaffold_2	14042440-14042594	chrscaffold_6	19475031-19475308	138	1	1	1	14041646-14042441	19475308-19475980
INTER	TRANSLOC	UNBAL	chrscaffold_2	14038672-14038992	chrscaffold_6	12171070-12171469	137	1	1	1	14038044-14038673	12171469-12172019
INTER	INV_TRANSLOC	UNBAL	chrscaffold_1	40455813-40455938	chrscaffold_8	4768992-4769268	136	1	1	1	40454990-40455814	4768320-4768993
INTER	INV_TRANSLOC	UNBAL	chrscaffold_2	17082236-17082401	chrscaffold_7	5475463-5475810	136	1	1	1	17081453-17082237	5474862-5475464
INTER	INV_TRANSLOC	UNBAL	chrscaffold_2	20636708-20636847	chrscaffold_7	5473524-5473668	135	1	1	1	20636847-20637755	5473668-5474571
INTER	INV_TRANSLOC	UNBAL	chrscaffold_5	9462097-9462240	chrscaffold_6	14424223-14424369	135	1	1	1	9461194-9462098	14423323-14424224
INTER	TRANSLOC	UNBAL	chrscaffold_3	8042383-8042713	chrscaffold_7	1525434-1525697	133	1	1	1	8042713-8043369	1524712-1525435
INTER	INV_TRANSLOC	UNBAL	chrscaffold_3	5906627-5906817	chrscaffold_5	13643148-13643282	132	1	1	1	5905869-5906628	13642334-13643149
INTER	INV_TRANSLOC	UNBAL	chrscaffold_2	701675-701779	chrscaffold_3	8051728-8052110	131	1	1	1	701779-702661	8052110-8052714
INTER	INV_TRANSLOC	UNBAL	chrscaffold_6	12921621-12921809	chrscaffold_8	1437698-1437834	131	1	1	1	12920824-12921622	1436849-1437699
INTER	INV_TRANSLOC	UNBAL	chrscaffold_1	42353944-42354069	chrscaffold_7	5472497-5472762	130	1	1	1	42354069-42354991	5472762-5473544
INTER	INV_TRANSLOC	UNBAL	chrscaffold_4	27563461-27563789	chrscaffold_6	3447767-3448181	130	1	1	1	27563789-27564447	3448181-3448753
INTER	TRANSLOC	BAL	chrscaffold_3	8050686-8051601	chrscaffold_7	9807798-9808261	130	1	1	1	8050770-8051375	9807898-9808178
INTER	TRANSLOC	UNBAL	chrscaffold_2	14040994-14041121	chrscaffold_4	27502734-27502863	129	1	1	1	14040075-14040995	27502863-27503781
INTER	INV_TRANSLOC	UNBAL	chrscaffold_5	8681167-8681372	chrscaffold_6	13637523-13637679	127	1	1	1	8681372-8682153	13637679-13638509
INTER	INV_TRANSLOC	UNBAL	chrscaffold_6	12921637-12921807	chrscaffold_8	1437698-1437840	127	1	1	1	12920859-12921638	1436892-1437699
INTER	TRANSLOC	UNBAL	chrscaffold_7	5479393-5479708	chrscaffold_8	17453578-17453927	126	1	1	1	5479708-5480379	17452942-17453579
INTER	TRANSLOC	UNBAL	chrscaffold_3	12449918-12450054	chrscaffold_8	9093655-9093961	125	1	1	1	12450054-12450867	9093013-9093656
INTER	INV_INS_FRAGMT	BAL	chrscaffold_2	2649765-2650594	chrscaffold_3	19067725-19068155	124	1	1	1	2649849-2650310	19066902-19067726 19068155-19069020
INTER	INV_TRANSLOC	UNBAL	chrscaffold_3	4430792-4431006	chrscaffold_7	2711336-2711610	124	1	1	1	4430021-4430793	2710625-2711337
INTER	TRANSLOC	UNBAL	chrscaffold_3	7504159-7504395	chrscaffold_8	5430463-5430613	121	1	1	1	7503349-7504160	5430613-5431510
INTER	INV_TRANSLOC	UNBAL	chrscaffold_4	23536891-23537162	chrscaffold_6	14424226-14424372	120	1	1	1	23537162-23537938	14424372-14425273
INTER	INV_TRANSLOC	UNBAL	chrscaffold_7	1302564-1302703	chrscaffold_8	7119038-7119233	120	1	1	1	1302703-1303513	7119233-7119987
INTER	TRANSLOC	UNBAL	chrscaffold_1	39389813-39389948	chrscaffold_7	1302571-1303121	120	1	1	1	39389000-39389814	1303121-1303520
INTER	INV_TRANSLOC	UNBAL	chrscaffold_1	40455813-40455962	chrscaffold_8	4768991-4769309	119	1	1	1	40454916-40455814	4768263-4768992
INTER	TRANSLOC	BAL	chrscaffold_2	13373389-13374315	chrscaffold_3	8051396-8052125	119	1	1	1	13373953-13374232	8051480-8051952
INTER	INV_TRANSLOC	UNBAL	chrscaffold_1	39389810-39389938	chrscaffold_8	7119037-7119412	117	1	1	1	39389938-39390759	7119412-7119986
INTER	TRANSLOC	UNBAL	chrscaffold_1	16982306-16982538	chrscaffold_4	27429328-27429443	117	1	1	1	16982538-16983292	27428458-27429329
INTER	TRANSLOC	UNBAL	chrscaffold_2	16664795-16665050	chrscaffold_8	14495056-14495173	117	1	1	1	16665050-16665781	14494188-14495057
INTER	INV_TRANSLOC	UNBAL	chrscaffold_3	10063403-10063760	chrscaffold_6	13637752-13638100	116	1	1	1	10062714-10063404	13637054-13637753
INTER	TRANSLOC	UNBAL	chrscaffold_2	16664759-16665140	chrscaffold_8	14495056-14495173	116	1	1	1	16665140-16665806	14494127-14495057
INTER	INV_TRANSLOC	UNBAL	chrscaffold_1	1666366-1666487	chrscaffold_7	5473201-5473486	114	1	1	1	1665502-1666367	5472501-5473202
INTER	TRANSLOC	UNBAL	chrscaffold_2	17082374-17082628	chrscaffold_6	27554736-27554866	114	1	1	1	17081680-17082375	27554866-27555685
INTER	INV_TRANSLOC	UNBAL	chrscaffold_1	45133271-45133531	chrscaffold_3	19070844-19070976	113	1	1	1	45133531-45134220	19070976-19071793
INTER	INV_TRANSLOC	UNBAL	chrscaffold_1	6394129-6394357	chrscaffold_6	10732119-10732376	113	1	1	1	6394357-6395115	10732376-10733105
INTER	INV_TRANSLOC	UNBAL	chrscaffold_4	23526064-23526385	chrscaffold_6	20892115-20892379	113	1	1	1	23526385-23527111	20892379-20893162
INTER	TRANSLOC	UNBAL	chrscaffold_3	16368316-16368438	chrscaffold_6	14424223-14424349	113	1	1	1	16368438-16369265	14423401-14424224
INTER	INV_TRANSLOC	UNBAL	chrscaffold_3	7504157-7504383	chrscaffold_8	1437887-1438073	110	1	1	1	7503337-7504158	1437027-1437888
INTER	INV_TRANSLOC	UNBAL	chrscaffold_3	8052169-8052422	chrscaffold_6	28826157-28826347	110	1	1	1	8051474-8052170	28825399-28826158
INTER	TRANSLOC	UNBAL	chrscaffold_1	25770784-25770925	chrscaffold_8	4769488-4769688	109	1	1	1	25770925-25771831	4768642-4769489
INTER	TRANSLOC	UNBAL	chrscaffold_2	14042440-14042593	chrscaffold_6	19475031-19475312	109	1	1	1	14041608-14042441	19475312-19476017
INTER	INV_TRANSLOC	UNBAL	chrscaffold_1	17240331-17240595	chrscaffold_2	21340250-21340370	108	1	1	1	17239647-17240332	21339422-21340251
INTER	INV_TRANSLOC	UNBAL	chrscaffold_7	1302564-1302872	chrscaffold_8	7119038-7119238	108	1	1	1	1302872-1303550	7119238-7120024
INTER	TRANSLOC	UNBAL	chrscaffold_3	8049318-8049468	chrscaffold_6	12171070-12171225	107	1	1	1	8048483-8049319	12171225-12172056
INTER	INV_TRANSLOC	UNBAL	chrscaffold_1	39389810-39389940	chrscaffold_8	7119033-7119750	104	1	1	1	39389940-39390796	7119750-7120019
INTER	INV_TRANSLOC	UNBAL	chrscaffold_2	14040835-14040963	chrscaffold_7	5479397-5479727	104	1	1	1	14040963-14041821	5479727-5480383
INTER	INV_TRANSLOC	UNBAL	chrscaffold_5	6631981-6632140	chrscaffold_8	4691976-4692105	104	1	1	1	6632140-6632967	4692105-4692962
INTER	INV_TRANSLOC	UNBAL	chrscaffold_4	27563460-27563802	chrscaffold_6	3447768-3448169	103	1	1	1	27563802-27564409	3448169-3448717
INTER	TRANSLOC	UNBAL	chrscaffold_3	8049248-8049469	chrscaffold_6	12171024-12171226	103	1	1	1	8048423-8049249	12171226-12172071
INTER	INV_TRANSLOC	UNBAL	chrscaffold_2	12729571-12729689	chrscaffold_7	5478669-5479057	102	1	1	1	12728643-12729572	5478011-5478670
INTER	INV_TRANSLOC	UNBAL	chrscaffold_1	1666366-1666502	chrscaffold_7	5473205-5473509	100	1	1	1	1665456-1666367	5472463-5473206
INTER	TRANSLOC	UNBAL	chrscaffold_1	4593719-4593882	chrscaffold_8	15831122-15831251	100	1	1	1	4592934-4593720	15831251-15832071

## Sheet: Shared_Intra
chr_type	SV_type	BAL_type	chromosome1	start1-end1	average_dist	chromosome2	start2-end2	nb_pairs	score_strand_filtering	score_order_filtering	score_insert_size_filtering	final_score	breakpoint1_start1-end1	breakpoint2_start2-end2
INTRA	INVERSION	UNBAL	chrscaffold_3	8042706-8043375	6709	chrscaffold_3	8049458-8049933	2987	1	1	-	1	8043375-8043692	8049933-8050444
INTRA	INVERSION	UNBAL	chrscaffold_3	8042706-8043397	6703	chrscaffold_3	8049458-8049882	2635	1	1	-	1	8043397-8043753	8049882-8050505
INTRA	INVERSION	UNBAL	chrscaffold_3	8042772-8043532	6675	chrscaffold_3	8049458-8049897	2408	1	1	-	1	8043532-8043758	8049897-8050444
INTRA	DELETION	UNBAL	chrscaffold_7	5479969-5480586	3514	chrscaffold_7	5483408-5483859	1019	1	1	1	1	5480586-5480918	5482911-5483409
INTRA	INVERSION	UNBAL	chrscaffold_2	14042239-14042452	2621294	chrscaffold_2	16663479-16663741	743	1	1	-	1	14041504-14042240	16662793-16663480
INTRA	DELETION	UNBAL	chrscaffold_7	5479971-5480510	3503	chrscaffold_7	5483194-5483824	645	1	1	1	1	5480510-5480957	5482839-5483195
INTRA	DELETION	UNBAL	chrscaffold_7	5479921-5480292	3475	chrscaffold_7	5483264-5483949	586	1	1	1	1	5480292-5480968	5482903-5483265
INTRA	LARGE_DUPLI	UNBAL	chrscaffold_2	7959205-7959375	8647335	chrscaffold_2	16606460-16606682	586	1	1	1	1	7958329-7959206	16606682-16607507
INTRA	LARGE_DUPLI	UNBAL	chrscaffold_2	7959228-7959364	8647324	chrscaffold_2	16606460-16607028	545	1	1	1	1	7958379-7959229	16607028-16607446
INTRA	INVERSION	UNBAL	chrscaffold_5	6631980-6632367	1678979	chrscaffold_5	8311027-8311254	526	1	1	-	1	6631382-6631981	8310269-8311028
INTRA	INVERSION	UNBAL	chrscaffold_5	6631979-6632389	1678980	chrscaffold_5	8310959-8311264	519	1	1	-	1	6631343-6631980	8310218-8310960
INTRA	LARGE_DUPLI	UNBAL	chrscaffold_2	7959228-7959364	8647303	chrscaffold_2	16606460-16606953	454	1	1	1	1	7958416-7959229	16606953-16607409
INTRA	INVERSION	UNBAL	chrscaffold_2	14042239-14042450	2621290	chrscaffold_2	16663479-16663738	444	1	1	-	1	14041465-14042240	16662753-16663480
INTRA	INV_DUPLI	UNBAL	chrscaffold_7	17727626-17727749	0	chrscaffold_7	17727626-17727749	340	1	1	-	1	17726801-17727627	17726801-17727627
INTRA	LARGE_DUPLI	UNBAL	chrscaffold_3	16368316-16368448	2328189	chrscaffold_3	18696400-18696617	263	1	1	1	1	16367402-16368317	18696617-18697447
INTRA	LARGE_DUPLI	UNBAL	chrscaffold_7	4755081-4755323	6698	chrscaffold_7	4761699-4761965	234	1	1	1	1	4754375-4755082	4761965-4762648
INTRA	INVERSION	UNBAL	chrscaffold_2	14042239-14042460	2621284	chrscaffold_2	16663480-16663741	220	1	1	-	1	14041414-14042240	16662695-16663481
INTRA	LARGE_DUPLI	UNBAL	chrscaffold_7	4754957-4755321	6708	chrscaffold_7	4761699-4761971	211	1	1	1	1	4754336-4754958	4761971-4762685
INTRA	LARGE_DUPLI	UNBAL	chrscaffold_7	1303315-1303583	1447	chrscaffold_7	1304631-1304986	205	1	1	1	1	1302635-1303316	1304986-1305580
INTRA	LARGE_DUPLI	UNBAL	chrscaffold_3	8052149-8052433	2378587	chrscaffold_3	10430715-10430829	200	1	1	1	1	8051485-8052150	10430829-10431664
INTRA	LARGE_DUPLI	UNBAL	chrscaffold_3	8052149-8052428	2378592	chrscaffold_3	10430711-10430829	171	1	1	1	1	8051443-8052150	10430829-10431697
INTRA	INVERSION	UNBAL	chrscaffold_2	7959258-7959385	8705611	chrscaffold_2	16664760-16665140	166	1	1	-	1	7959385-7960207	16665140-16665709
INTRA	LARGE_DUPLI	UNBAL	chrscaffold_7	1303316-1303562	1464	chrscaffold_7	1304644-1304987	166	1	1	1	1	1302577-1303317	1304987-1305630
INTRA	LARGE_DUPLI	UNBAL	chrscaffold_3	16368319-16368438	2328176	chrscaffold_3	18696399-18696742	162	1	1	1	1	16367453-16368320	18696742-18697385
INTRA	INVERSION	UNBAL	chrscaffold_2	189211-189464	4489310	chrscaffold_2	4678627-4678745	161	1	1	-	1	189464-190258	4678745-4679674
INTRA	DELETION	UNBAL	chrscaffold_5	970518-970617	5661547	chrscaffold_5	6632054-6632375	140	1	1	1	1	970617-971467	6631427-6632055
INTRA	INVERSION	UNBAL	chrscaffold_2	189208-189455	4489340	chrscaffold_2	4678627-4678729	138	1	1	-	1	189455-190157	4678729-4679576
INTRA	INVERSION	UNBAL	chrscaffold_2	189279-189529	4489326	chrscaffold_2	4678627-4678732	123	1	1	-	1	189529-190265	4678732-4679613
INTRA	INVERSION	UNBAL	chrscaffold_2	14040837-14040979	3041131	chrscaffold_2	17081850-17082232	116	1	1	-	1	14040031-14040838	17081284-17081851
INTRA	LARGE_DUPLI	UNBAL	chrscaffold_4	27429926-27430080	72894	chrscaffold_4	27502708-27502874	116	1	1	1	1	27429132-27429927	27502874-27503657
INTRA	LARGE_DUPLI	UNBAL	chrscaffold_7	1304632-1304973	2297	chrscaffold_7	1306911-1307100	115	1	1	1	1	1304025-1304633	1307100-1307860
INTRA	DELETION	UNBAL	chrscaffold_5	592687-592788	6039377	chrscaffold_5	6631998-6632374	113	1	1	1	1	592788-593636	6631426-6631999
INTRA	DELETION	UNBAL	chrscaffold_5	592687-592789	6039337	chrscaffold_5	6632039-6632384	112	1	1	1	1	592789-593734	6631338-6632040
INTRA	INVERSION	UNBAL	chrscaffold_2	4678625-4678735	9360095	chrscaffold_2	14038676-14038992	110	1	1	-	1	4677787-4678626	14038044-14038677
INTRA	LARGE_DUPLI	UNBAL	chrscaffold_3	16368318-16368447	2328157	chrscaffold_3	18696399-18696524	108	1	1	1	1	16367499-16368319	18696524-18697348
INTRA	LARGE_DUPLI	UNBAL	chrscaffold_7	1304627-1304984	2297	chrscaffold_7	1306913-1307086	102	1	1	1	1	1303999-1304628	1307086-1307899
INTRA	INVERSION	UNBAL	chrscaffold_5	401593-401723	9728182	chrscaffold_5	10129774-10129912	101	1	1	-	1	400677-401594	10128866-10129775

## Sheet: DD_Exclusive
chr_type	SV_type	BAL_type	chromosome1	start1-end1	average_dist	chromosome2	start2-end2	nb_pairs	score_strand_filtering	score_order_filtering	score_insert_size_filtering	final_score	breakpoint1_start1-end1	breakpoint2_start2-end2
INTRA	INV_DUPLI	UNBAL	chrscaffold_2	4837884-4838548	0	chrscaffold_2	4837884-4838548	2378	0.99	0.99	-	0.991	4837600-4837885	4837600-4837885
INTRA	INV_DUPLI	UNBAL	chrscaffold_3	18696965-18697347	0	chrscaffold_3	18696965-18697347	1484	0.99	0.99	-	0.984	18696399-18696966	18696399-18696966
INTRA	INV_FRAGMT	BAL	chrscaffold_3	8050690-8051662	0	chrscaffold_3	8050690-8051662	1350	0.98	0.98	-	0.974	8050780-8051375	8050780-8051375
INTRA	INV_FRAGMT	BAL	chrscaffold_8	7122023-7122827	0	chrscaffold_8	7122023-7122827	1285	0.99	0.99	-	0.998	7122107-7122189	7122107-7122189
INTRA	INV_FRAGMT	BAL	chrscaffold_8	9086244-9087200	0	chrscaffold_8	9086244-9087200	1215	0.99	0.99	-	0.987	9086433-9086796	9086433-9086796
INTRA	INV_DUPLI	UNBAL	chrscaffold_2	10707357-10707900	0	chrscaffold_2	10707357-10707900	833	0.97	0.99	-	0.972	10706952-10707358	10706952-10707358
INTRA	INV_DUPLI	UNBAL	chrscaffold_5	128216-128814	0	chrscaffold_5	128216-128814	791	1	0.99	-	0.999	127866-128217	127866-128217
INTER	TRANSLOC	UNBAL	chrscaffold_5	6900639-6900801	-	chrscaffold_8	11283205-11283711	770	1	1	-	1	6900801-6901588	11282763-11283206
INTRA	INV_DUPLI	UNBAL	chrscaffold_2	2648789-2649409	0	chrscaffold_2	2648789-2649409	764	0.99	0.99	-	0.99	2648461-2648790	2648461-2648790
INTRA	INV_DUPLI	UNBAL	chrscaffold_3	1013398-1014058	0	chrscaffold_3	1013398-1014058	561	0.99	0.99	-	0.996	1013110-1013399	1013110-1013399
INTER	TRANSLOC	UNBAL	chrscaffold_6	2620470-2620776	-	chrscaffold_8	11283214-11283719	543	1	1	-	1	2620776-2621419	11282771-11283215
INTRA	INV_FRAGMT	BAL	chrscaffold_7	4749430-4750258	0	chrscaffold_7	4749430-4750258	281	0.99	1	-	0.993	4749514-4749600	4749514-4749600
INTRA	INV_FRAGMT	BAL	chrscaffold_7	4749087-4750073	0	chrscaffold_7	4749087-4750073	273	0.96	0.99	-	0.955	4749514-4749600	4749514-4749600
INTRA	INV_DUPLI	UNBAL	chrscaffold_2	1815521-1816145	0	chrscaffold_2	1815521-1816145	216	0.99	0.99	-	0.982	1815197-1815522	1815197-1815522
INTRA	INV_DUPLI	UNBAL	chrscaffold_1	13799591-13800210	0	chrscaffold_1	13799591-13800210	192	1	0.97	-	0.975	13799262-13799592	13799262-13799592
INTRA	INV_FRAGMT	BAL	chrscaffold_2	383807-384764	0	chrscaffold_2	383807-384764	182	1	1	-	1	383891-384666	383891-384666
INTRA	LARGE_DUPLI	UNBAL	chrscaffold_3	19066495-19066675	1763	chrscaffold_3	19068151-19068360	166	1	1	1	1	19065727-19066496	19068360-19069100
INTRA	INV_DUPLI	UNBAL	chrscaffold_2	10443723-10444191	0	chrscaffold_2	10443723-10444191	161	0.98	1	-	0.988	10443243-10443724	10443243-10443724
INTER	INV_TRANSLOC	BAL	chrscaffold_2	17082238-17082630	-	chrscaffold_3	5906870-5907047	124	1	1	-	1	17082397-17082534	5907029-5906938

## Sheet: DD_Inter
chr_type	SV_type	BAL_type	chromosome1	start1-end1	chromosome2	start2-end2	nb_pairs	score_strand_filtering	score_order_filtering	final_score	breakpoint1_start1-end1	breakpoint2_start2-end2
INTER	INV_TRANSLOC	UNBAL	chrscaffold_4	19154086-19154749	chrscaffold_7	5474915-5475764	4591	1	0.99	0.999	19153801-19154086	5474816-5474915
INTER	INV_INS_FRAGMT	BAL	chrscaffold_2	16666230-16667153	chrscaffold_5	6631555-6632378	3697	1	0.99	0.998	16666620-16666723	6630989-6631555 6632378-6632935
INTER	INV_INS_FRAGMT	BAL	chrscaffold_2	16666357-16667192	chrscaffold_5	6631547-6632334	3268	1	0.99	0.998	16666620-16666723	6631043-6631547 6632334-6633038
INTER	INV_INS_FRAGMT	BAL	chrscaffold_2	16666230-16667153	chrscaffold_5	6631393-6632221	3092	1	0.99	0.999	16666620-16666723	6630989-6631393 6632221-6632935
INTER	INV_INS_FRAGMT	BAL	chrscaffold_2	16666357-16667192	chrscaffold_5	6631393-6632221	3047	1	0.99	0.999	16666620-16666723	6631043-6631393 6632221-6633038
INTER	INV_TRANSLOC	UNBAL	chrscaffold_4	19154163-19154749	chrscaffold_7	5474809-5475624	2600	1	1	1	19153801-19154163	5474676-5474809
INTER	TRANSLOC	UNBAL	chrscaffold_7	5473206-5473506	chrscaffold_8	17453924-17454249	2164	1	1	1	5473506-5474154	17453301-17453924
INTER	TRANSLOC	UNBAL	chrscaffold_3	8597078-8597374	chrscaffold_6	12921359-12921803	1946	0.99	1	0.998	8597374-8598026	12920855-12921359
INTER	TRANSLOC	UNBAL	chrscaffold_1	19343790-19344247	chrscaffold_2	13362113-13362831	1880	1	1	1	19343299-19343790	13362831-13363061
INTER	INV_TRANSLOC	UNBAL	chrscaffold_1	16394837-16395271	chrscaffold_7	5477494-5478200	1475	1	1	1	16394323-16394837	5477252-5477494
INTER	INV_TRANSLOC	UNBAL	chrscaffold_2	191573-192099	chrscaffold_6	13637919-13638097	1462	1	1	1	191151-191573	13637149-13637919
INTER	TRANSLOC	UNBAL	chrscaffold_1	40183555-40183707	chrscaffold_3	8049459-8049783	1435	1	1	1	40182759-40183555	8049783-8050407
INTER	INV_TRANSLOC	UNBAL	chrscaffold_4	19154014-19154604	chrscaffold_7	5475375-5475764	1352	1	0.99	0.999	19153656-19154014	5474816-5475375
INTER	INV_TRANSLOC	UNBAL	chrscaffold_3	8051724-8052152	chrscaffold_7	19028983-19029149	1324	0.97	1	0.973	8051204-8051724	19028201-19028983
INTER	INV_TRANSLOC	UNBAL	chrscaffold_1	25770786-25770956	chrscaffold_2	16606464-16607173	1246	1	1	1	25770008-25770786	16606225-16606464
INTER	TRANSLOC	UNBAL	chrscaffold_2	16662431-16662796	chrscaffold_8	9092209-9092360	1148	1	1	1	16661848-16662431	9092360-9093157
INTER	INV_TRANSLOC	UNBAL	chrscaffold_2	14042241-14042430	chrscaffold_8	4769488-4769695	1090	1	1	1	14042430-14043189	4769695-4770436
INTER	TRANSLOC	UNBAL	chrscaffold_1	26833063-26833398	chrscaffold_8	9084506-9085029	1087	1	1	1	26832450-26833063	9085029-9085454
INTER	INV_TRANSLOC	UNBAL	chrscaffold_1	17240188-17240602	chrscaffold_5	6632991-6633558	1038	1	1	1	17239654-17240188	6632610-6632991
INTER	INV_TRANSLOC	UNBAL	chrscaffold_1	17317871-17318036	chrscaffold_5	6633157-6633554	1033	1	1	1	17317088-17317871	6632606-6633157
INTER	TRANSLOC	UNBAL	chrscaffold_2	10707413-10707579	chrscaffold_7	5479405-5479819	1004	1	1	1	10707579-10708361	5478871-5479405
INTER	INV_TRANSLOC	UNBAL	chrscaffold_2	13373955-13374389	chrscaffold_7	19029019-19029155	925	1	1	1	13374389-13374903	19029155-19029967
INTER	TRANSLOC	UNBAL	chrscaffold_2	6661169-6661329	chrscaffold_6	28741544-28741804	885	1	1	1	6660381-6661169	28741804-28742492
INTER	INV_TRANSLOC	UNBAL	chrscaffold_2	14042240-14042457	chrscaffold_5	128705-128908	864	0.99	1	0.999	14041509-14042240	127960-128705
INTER	TRANSLOC	UNBAL	chrscaffold_1	16982307-16982538	chrscaffold_7	5484088-5484426	845	1	1	1	16982538-16983255	5483478-5484088
INTER	INV_TRANSLOC	UNBAL	chrscaffold_1	16394480-16394816	chrscaffold_2	4837098-4837754	813	1	1	1	16394816-16395428	4837754-4838046
INTER	TRANSLOC	UNBAL	chrscaffold_5	6900640-6900801	chrscaffold_8	11283206-11283711	770	1	1	1	6900801-6901588	11282763-11283206
INTER	INV_TRANSLOC	UNBAL	chrscaffold_1	25627851-25628064	chrscaffold_6	20892059-20892374	758	1	1	1	25627116-25627851	20891426-20892059
INTER	TRANSLOC	UNBAL	chrscaffold_2	16662389-16662782	chrscaffold_4	6025442-6025658	751	1	1	1	16662782-16663337	6024710-6025442
INTER	INV_TRANSLOC	UNBAL	chrscaffold_2	2649390-2649644	chrscaffold_8	11283137-11283475	681	1	1	1	2649644-2650338	11283475-11284085
INTER	TRANSLOC	UNBAL	chrscaffold_2	4678729-4678904	chrscaffold_5	6633628-6634398	632	1	1	1	4677956-4678729	6634398-6634576
INTER	INV_TRANSLOC	UNBAL	chrscaffold_3	7585324-7585465	chrscaffold_4	19153500-19153923	631	1	1	1	7585465-7586272	19153923-19154448
INTER	INV_TRANSLOC	UNBAL	chrscaffold_6	1927836-1928103	chrscaffold_7	1525435-1525741	625	1	1	1	1928103-1928784	1525741-1526383
INTER	TRANSLOC	UNBAL	chrscaffold_5	6478258-6478513	chrscaffold_8	5349457-5349721	603	1	1	1	6477565-6478258	5349721-5350405
INTER	INV_TRANSLOC	UNBAL	chrscaffold_2	13367793-13368584	chrscaffold_4	23526081-23526374	590	1	1	1	13368584-13368741	23526374-23527029
INTER	INV_TRANSLOC	UNBAL	chrscaffold_1	16394481-16394777	chrscaffold_3	1012984-1013183	577	1	1	1	16394777-16395429	1013183-1013932
INTER	TRANSLOC	UNBAL	chrscaffold_1	25770785-25770921	chrscaffold_8	4769490-4769681	577	1	1	1	25770921-25771733	4768733-4769490
INTER	TRANSLOC	UNBAL	chrscaffold_2	13372517-13373135	chrscaffold_3	8051874-8052094	565	1	1	1	13372187-13372517	8052094-8052822
INTER	TRANSLOC	UNBAL	chrscaffold_5	401570-401723	chrscaffold_7	5478480-5479072	543	1	1	1	401723-402518	5478124-5478480
INTER	TRANSLOC	UNBAL	chrscaffold_6	2620471-2620776	chrscaffold_8	11283215-11283719	543	1	1	1	2620776-2621419	11282771-11283215
INTER	INV_TRANSLOC	UNBAL	chrscaffold_3	10063404-10063763	chrscaffold_6	13637763-13638078	535	1	1	1	10062815-10063404	13637130-13637763
INTER	TRANSLOC	UNBAL	chrscaffold_3	8042379-8042653	chrscaffold_6	19278519-19278743	535	1	1	1	8041705-8042379	19278743-19279467
INTER	INV_TRANSLOC	UNBAL	chrscaffold_4	9350932-9351111	chrscaffold_6	27554737-27554878	515	1	1	1	9351111-9351880	27554878-27555685
INTER	INV_TRANSLOC	UNBAL	chrscaffold_3	18696967-18697140	chrscaffold_5	8311030-8311254	505	1	1	1	18697140-18697915	8311254-8311978
INTER	INV_TRANSLOC	UNBAL	chrscaffold_2	7113869-7114148	chrscaffold_6	28441613-28441897	504	1	1	1	7113200-7113869	28440949-28441613
INTER	INV_TRANSLOC	UNBAL	chrscaffold_4	23526091-23526382	chrscaffold_6	20892115-20892370	503	1	1	1	23526382-23527039	20892370-20893063
INTER	INV_TRANSLOC	UNBAL	chrscaffold_1	16394631-16394844	chrscaffold_6	27554542-27554722	474	1	1	1	16393896-16394631	27553774-27554542
INTER	TRANSLOC	UNBAL	chrscaffold_3	10063419-10063738	chrscaffold_4	27429830-27429967	434	1	1	1	10062790-10063419	27429967-27430778
INTER	INV_TRANSLOC	UNBAL	chrscaffold_2	16664961-16665440	chrscaffold_5	6632048-6632297	421	1	1	1	16664492-16664961	6631349-6632048
INTER	INV_TRANSLOC	UNBAL	chrscaffold_1	40339270-40339438	chrscaffold_4	7405575-7405770	414	1	1	1	40338490-40339270	7404822-7405575
INTER	INV_TRANSLOC	UNBAL	chrscaffold_3	18696454-18696715	chrscaffold_5	9462090-9462235	402	1	1	1	18696715-18697402	9462235-9463038
INTER	TRANSLOC	UNBAL	chrscaffold_4	18834620-18834988	chrscaffold_6	12171067-12171505	401	1	1	1	18834040-18834620	12171505-12172015
INTER	INV_TRANSLOC	UNBAL	chrscaffold_4	12477036-12477155	chrscaffold_7	5481723-5481959	393	1	1	1	12477155-12477984	5481959-5482671
INTER	TRANSLOC	UNBAL	chrscaffold_2	1815525-1815752	chrscaffold_5	6632131-6632391	388	1	1	1	1815752-1816473	6631443-6632131
INTER	TRANSLOC	UNBAL	chrscaffold_2	14040995-14041133	chrscaffold_4	27502702-27502869	354	1	1	1	14040185-14040995	27502869-27503650
INTER	TRANSLOC	UNBAL	chrscaffold_6	19278408-19278721	chrscaffold_7	5477011-5477490	330	1	1	1	19277773-19278408	5477490-5477959
INTER	INV_TRANSLOC	UNBAL	chrscaffold_3	8049222-8049470	chrscaffold_7	21108876-21109004	323	1	1	1	8048522-8049222	21108056-21108876
INTER	TRANSLOC	UNBAL	chrscaffold_6	3447751-3448077	chrscaffold_7	22707286-22707521	321	1	1	1	3448077-3448699	22706573-22707286
INTER	TRANSLOC	UNBAL	chrscaffold_3	18696265-18696408	chrscaffold_5	1039619-1040192	319	1	1	1	18695460-18696265	1040192-1040567
INTER	TRANSLOC	UNBAL	chrscaffold_2	22282344-22282475	chrscaffold_4	23536998-23537334	309	1	1	1	22282475-22283292	23536386-23536998
INTER	INV_TRANSLOC	UNBAL	chrscaffold_2	14039008-14039156	chrscaffold_3	18696402-18696657	305	1	1	1	14038208-14039008	18695709-18696402
INTER	INV_TRANSLOC	UNBAL	chrscaffold_6	12484828-12484986	chrscaffold_7	5473226-5473511	291	1	1	1	12484038-12484828	5472563-5473226
INTER	INV_TRANSLOC	UNBAL	chrscaffold_1	19343992-19344246	chrscaffold_8	1438081-1438245	290	1	1	1	19343298-19343992	1437297-1438081
INTER	TRANSLOC	UNBAL	chrscaffold_3	8042382-8042714	chrscaffold_7	1525434-1525683	287	1	1	1	8042714-8043330	1524735-1525434
INTER	TRANSLOC	UNBAL	chrscaffold_5	764189-764301	chrscaffold_8	17453925-17454114	283	1	1	1	763353-764189	17454114-17454873
INTER	TRANSLOC	UNBAL	chrscaffold_1	2078295-2078563	chrscaffold_3	5956924-5957196	281	1	1	1	2078563-2079243	5956248-5956924
INTER	TRANSLOC	UNBAL	chrscaffold_5	2969005-2969140	chrscaffold_7	1525439-1525642	278	1	1	1	2968192-2969005	1525642-1526387
INTER	INV_TRANSLOC	UNBAL	chrscaffold_1	28468078-28468291	chrscaffold_3	13346713-13346995	272	1	1	1	28468291-28469026	13346995-13347661
INTER	INV_TRANSLOC	UNBAL	chrscaffold_5	10129771-10129915	chrscaffold_8	9093350-9093657	271	1	1	1	10128967-10129771	9092709-9093350
INTER	INV_TRANSLOC	UNBAL	chrscaffold_2	10219128-10219234	chrscaffold_6	12921353-12921790	263	1	1	1	10219234-10220076	12921790-12922301
INTER	INV_TRANSLOC	UNBAL	chrscaffold_2	16664225-16664461	chrscaffold_3	1012644-1012762	246	1	1	1	16664461-16665173	1012762-1013592
INTER	INV_TRANSLOC	UNBAL	chrscaffold_2	14037990-14038134	chrscaffold_8	9092228-9092365	242	1	1	1	14037186-14037990	9091417-9092228
INTER	INV_TRANSLOC	UNBAL	chrscaffold_4	19153732-19153930	chrscaffold_8	11284626-11284846	242	0.97	1	0.976	19153930-19154680	11284846-11285574
INTER	TRANSLOC	UNBAL	chrscaffold_1	16982307-16982516	chrscaffold_4	27429329-27429454	238	1	1	1	16982516-16983255	27428506-27429329
INTER	TRANSLOC	UNBAL	chrscaffold_2	16664789-16665068	chrscaffold_8	14495056-14495172	235	1	1	1	16665068-16665737	14494224-14495056
INTER	INV_TRANSLOC	UNBAL	chrscaffold_2	4678625-4678741	chrscaffold_4	18834237-18834991	234	1	1	1	4677793-4678625	18834043-18834237
INTER	INV_TRANSLOC	UNBAL	chrscaffold_2	14040112-14040375	chrscaffold_6	28826149-28826348	227	1	1	1	14040375-14041060	28826348-28827097
INTER	TRANSLOC	UNBAL	chrscaffold_6	28826369-28826516	chrscaffold_7	15627582-15627706	226	1	1	1	28826516-28827317	15626758-15627582
INTER	INV_TRANSLOC	UNBAL	chrscaffold_2	17082374-17082634	chrscaffold_3	7585324-7585447	225	1	1	1	17082634-17083322	7585447-7586272
INTER	TRANSLOC	UNBAL	chrscaffold_4	20307575-20307693	chrscaffold_7	5478410-5479073	225	1	1	1	20307693-20308523	5478125-5478410
INTER	INV_TRANSLOC	UNBAL	chrscaffold_1	42103882-42104112	chrscaffold_3	5956925-5957196	222	1	1	1	42104112-42104830	5957196-5957873
INTER	INV_INS_FRAGMT	BAL	chrscaffold_2	14038162-14038426	chrscaffold_8	9093149-9093952	221	1	1	1	14037478-14038162 14038406-14039110	9093306-9093745
INTER	INV_TRANSLOC	UNBAL	chrscaffold_1	26187471-26187585	chrscaffold_5	6637866-6638039	220	1	1	1	26186637-26187471	6637091-6637866
INTER	TRANSLOC	UNBAL	chrscaffold_3	7504162-7504380	chrscaffold_8	5430462-5430609	214	1	1	1	7503432-7504162	5430609-5431410
INTER	TRANSLOC	UNBAL	chrscaffold_6	19278398-19278680	chrscaffold_7	1525468-1525740	209	1	1	1	19278680-19279346	1524792-1525468
INTER	TRANSLOC	UNBAL	chrscaffold_7	5479394-5479712	chrscaffold_8	17453593-17453936	197	1	1	1	5479712-5480342	17452988-17453593
INTER	INV_TRANSLOC	UNBAL	chrscaffold_1	32305841-32306037	chrscaffold_2	7113879-7114116	187	1	1	1	32306037-32306789	7114116-7114827
INTER	INV_TRANSLOC	UNBAL	chrscaffold_1	27117453-27117602	chrscaffold_8	4117798-4117965	186	1	1	1	27116654-27117453	4117017-4117798
INTER	INV_TRANSLOC	UNBAL	chrscaffold_1	1666367-1666487	chrscaffold_7	5473203-5473491	182	1	1	1	1665539-1666367	5472543-5473203
INTER	INV_TRANSLOC	UNBAL	chrscaffold_1	6394126-6394359	chrscaffold_6	10732127-10732374	181	1	1	1	6394359-6395074	10732374-10733075
INTER	TRANSLOC	UNBAL	chrscaffold_3	8051424-8051600	chrscaffold_7	9807800-9807900	178	0.98	1	0.983	8050652-8051424	9807900-9808748
INTER	TRANSLOC	UNBAL	chrscaffold_2	17081832-17082008	chrscaffold_3	4508994-4509148	176	1	1	1	17082008-17082780	4508200-4508994
INTER	INV_TRANSLOC	UNBAL	chrscaffold_2	701676-701775	chrscaffold_3	8051734-8052060	174	0.99	1	0.994	701775-702624	8052060-8052682
INTER	INV_TRANSLOC	UNBAL	chrscaffold_2	16662409-16662779	chrscaffold_4	25770374-25770472	167	1	1	1	16662779-16663357	25770472-25771322
INTER	INV_TRANSLOC	UNBAL	chrscaffold_6	9354782-9355047	chrscaffold_8	11283142-11283454	167	1	1	1	9355047-9355730	11283454-11284090
INTER	INV_TRANSLOC	UNBAL	chrscaffold_2	4155929-4156042	chrscaffold_3	8051376-8051534	166	1	1	1	4156042-4156877	8051534-8052324
INTER	INV_TRANSLOC	UNBAL	chrscaffold_3	4430793-4431018	chrscaffold_7	2711336-2711608	162	1	1	1	4430070-4430793	2710660-2711336
INTER	INV_TRANSLOC	UNBAL	chrscaffold_3	7504158-7504334	chrscaffold_8	1437888-1438041	161	1	1	1	7503386-7504158	1437093-1437888
INTER	INV_TRANSLOC	UNBAL	chrscaffold_5	8681172-8681341	chrscaffold_6	13637524-13637687	160	1	1	1	8681341-8682120	13637687-13638472
INTER	INV_TRANSLOC	UNBAL	chrscaffold_2	14040836-14040963	chrscaffold_7	5479396-5479731	159	1	1	1	14040963-14041784	5479731-5480344
INTER	TRANSLOC	UNBAL	chrscaffold_3	8048929-8049467	chrscaffold_6	12171067-12171491	157	1	1	1	8048519-8048929	12171491-12172015
INTER	INV_TRANSLOC	UNBAL	chrscaffold_2	14040996-14041125	chrscaffold_6	12921353-12921769	155	1	1	1	14041125-14041944	12921769-12922301
INTER	INV_TRANSLOC	UNBAL	chrscaffold_1	1387156-1387593	chrscaffold_3	5906300-5906422	150	1	1	1	1387593-1388104	5906422-5907248
INTER	TRANSLOC	UNBAL	chrscaffold_1	6049832-6049935	chrscaffold_2	14040110-14040361	149	1	1	1	6049935-6050780	14039413-14040110
INTER	INV_TRANSLOC	UNBAL	chrscaffold_2	1815530-1815872	chrscaffold_5	8311035-8311246	144	1	1	1	1815872-1816478	8311246-8311983
INTER	INV_TRANSLOC	UNBAL	chrscaffold_2	12729799-12729925	chrscaffold_4	386387-386492	142	1	1	1	12728977-12729799	385544-386387
INTER	INV_TRANSLOC	UNBAL	chrscaffold_3	1012527-1012649	chrscaffold_6	19278578-19278727	141	1	1	1	1011701-1012527	19277779-19278578
INTER	TRANSLOC	UNBAL	chrscaffold_2	14042441-14042594	chrscaffold_6	19475032-19475308	138	1	1	1	14041646-14042441	19475308-19475980
INTER	TRANSLOC	UNBAL	chrscaffold_2	14038673-14038992	chrscaffold_6	12171071-12171469	137	1	1	1	14038044-14038673	12171469-12172019
INTER	INV_TRANSLOC	UNBAL	chrscaffold_1	40455814-40455938	chrscaffold_8	4768993-4769268	136	1	1	1	40454990-40455814	4768320-4768993
INTER	INV_TRANSLOC	UNBAL	chrscaffold_2	17082237-17082401	chrscaffold_7	5475464-5475810	136	1	1	1	17081453-17082237	5474862-5475464
INTER	INV_TRANSLOC	UNBAL	chrscaffold_3	5906628-5906817	chrscaffold_5	13643149-13643282	132	1	1	1	5905869-5906628	13642334-13643149
INTER	INV_TRANSLOC	UNBAL	chrscaffold_6	12921638-12921807	chrscaffold_8	1437699-1437840	127	1	1	1	12920859-12921638	1436892-1437699
INTER	TRANSLOC	UNBAL	chrscaffold_3	12449919-12450054	chrscaffold_8	9093656-9093961	125	1	1	1	12450054-12450867	9093013-9093656
INTER	INV_INS_FRAGMT	BAL	chrscaffold_2	2649766-2650594	chrscaffold_3	19067726-19068155	124	1	1	1	2649849-2650310	19066902-19067726 19068155-19069020
INTER	INV_TRANSLOC	BAL	chrscaffold_2	17082239-17082630	chrscaffold_3	5906871-5907047	124	1	1	1	17082397-17082534	5907029-5906938
INTER	INV_TRANSLOC	UNBAL	chrscaffold_7	1302565-1302703	chrscaffold_8	7119039-7119233	120	1	1	1	1302703-1303513	7119233-7119987
INTER	TRANSLOC	UNBAL	chrscaffold_1	39389814-39389948	chrscaffold_7	1302572-1303121	120	1	1	1	39389000-39389814	1303121-1303520
INTER	INV_TRANSLOC	UNBAL	chrscaffold_1	39389811-39389938	chrscaffold_8	7119038-7119412	117	1	1	1	39389938-39390759	7119412-7119986
INTER	TRANSLOC	UNBAL	chrscaffold_2	17082375-17082628	chrscaffold_6	27554737-27554866	114	1	1	1	17081680-17082375	27554866-27555685
INTER	INV_TRANSLOC	UNBAL	chrscaffold_1	45133272-45133531	chrscaffold_3	19070845-19070976	113	1	1	1	45133531-45134220	19070976-19071793
INTER	TRANSLOC	UNBAL	chrscaffold_3	16368317-16368438	chrscaffold_6	14424224-14424349	113	1	1	1	16368438-16369265	14423401-14424224
INTER	TRANSLOC	UNBAL	chrscaffold_2	14040358-14040485	chrscaffold_6	27554510-27554713	113	0.98	1	0.983	14039537-14040358	27554713-27555458
INTER	INV_TRANSLOC	UNBAL	chrscaffold_3	8052170-8052422	chrscaffold_6	28826158-28826347	110	1	1	1	8051474-8052170	28825399-28826158
INTER	INV_TRANSLOC	UNBAL	chrscaffold_1	17240332-17240595	chrscaffold_2	21340251-21340370	108	1	1	1	17239647-17240332	21339422-21340251
INTER	INV_TRANSLOC	UNBAL	chrscaffold_4	27563461-27563802	chrscaffold_6	3447769-3448169	103	1	1	1	27563802-27564409	3448169-3448717
INTER	TRANSLOC	UNBAL	chrscaffold_1	4593720-4593882	chrscaffold_8	15831123-15831251	100	1	1	1	4592934-4593720	15831251-15832071

## Sheet: DD_Intra
chr_type	SV_type	BAL_type	chromosome1	start1-end1	average_dist	chromosome2	start2-end2	nb_pairs	score_strand_filtering	score_order_filtering	score_insert_size_filtering	final_score	breakpoint1_start1-end1	breakpoint2_start2-end2
INTRA	INV_DUPLI	UNBAL	chrscaffold_2	191458-192109	0	chrscaffold_2	191458-192109	5228	0.99	0.99	-	0.994	191161-191459	191161-191459
INTRA	INV_DUPLI	UNBAL	chrscaffold_2	191354-192020	0	chrscaffold_2	191354-192020	5225	0.99	0.99	-	0.991	191072-191355	191072-191355
INTRA	INV_DUPLI	UNBAL	chrscaffold_2	191648-192270	0	chrscaffold_2	191648-192270	5200	0.99	0.99	-	0.998	191322-191649	191322-191649
INTRA	INV_DUPLI	UNBAL	chrscaffold_2	191415-192109	0	chrscaffold_2	191415-192109	4692	0.99	0.99	-	0.984	191124-191416	191124-191416
INTRA	INVERSION	UNBAL	chrscaffold_3	8042706-8043341	6725	chrscaffold_3	8049458-8049894	4069	1	0.99	-	0.999	8043341-8043655	8049894-8050407
INTRA	INV_DUPLI	UNBAL	chrscaffold_2	191243-191943	0	chrscaffold_2	191243-191943	3882	0.99	0.99	-	0.983	190958-191244	190958-191244
INTRA	INV_DUPLI	UNBAL	chrscaffold_1	1390912-1391560	0	chrscaffold_1	1390912-1391560	3193	0.99	0.99	-	0.992	1390612-1390913	1390612-1390913
INTRA	INVERSION	UNBAL	chrscaffold_3	8042706-8043375	6709	chrscaffold_3	8049458-8049933	2987	1	1	-	1	8043375-8043692	8049933-8050444
INTRA	INVERSION	UNBAL	chrscaffold_3	8042706-8043397	6703	chrscaffold_3	8049458-8049882	2635	1	1	-	1	8043397-8043753	8049882-8050505
INTRA	INV_DUPLI	UNBAL	chrscaffold_4	23525954-23526369	0	chrscaffold_4	23525954-23526369	2586	0.99	0.99	-	0.993	23525421-23525955	23525421-23525955
INTRA	INV_DUPLI	UNBAL	chrscaffold_2	191776-192392	0	chrscaffold_2	191776-192392	2521	0.99	0.99	-	0.993	191407-191777	191407-191777
INTRA	INV_FRAGMT	BAL	chrscaffold_1	1390690-1391549	0	chrscaffold_1	1390690-1391549	2480	0.99	0.99	-	0.987	1390774-1390855	1390774-1390855
INTRA	INVERSION	UNBAL	chrscaffold_3	8042772-8043532	6675	chrscaffold_3	8049458-8049897	2408	1	1	-	1	8043532-8043758	8049897-8050444
INTRA	INV_DUPLI	UNBAL	chrscaffold_2	13363428-13364085	0	chrscaffold_2	13363428-13364085	2225	0.98	0.99	-	0.979	13363137-13363429	13363137-13363429
INTRA	INV_DUPLI	UNBAL	chrscaffold_7	5484090-5484570	0	chrscaffold_7	5484090-5484570	1877	0.99	0.98	-	0.974	5483622-5484091	5483622-5484091
INTRA	INV_DUPLI	UNBAL	chrscaffold_4	23525749-23526357	0	chrscaffold_4	23525749-23526357	1785	0.99	0.98	-	0.986	23525372-23525750	23525372-23525750
INTRA	INV_DUPLI	UNBAL	chrscaffold_4	23526039-23526616	0	chrscaffold_4	23526039-23526616	1785	0.99	0.98	-	0.986	23525631-23526040	23525631-23526040
INTRA	INVERSION	UNBAL	chrscaffold_2	13373948-13374356	665623	chrscaffold_2	14039623-14039831	1765	1	0.99	-	0.999	13374356-13374897	14039831-14040572
INTRA	INV_DUPLI	UNBAL	chrscaffold_5	10569457-10570048	0	chrscaffold_5	10569457-10570048	1569	0.99	0.99	-	0.997	10569100-10569458	10569100-10569458
INTRA	INV_FRAGMT	BAL	chrscaffold_2	4837566-4838556	0	chrscaffold_2	4837566-4838556	1564	0.99	0.98	-	0.98	4837650-4837960	4837650-4837960
INTRA	INV_DUPLI	UNBAL	chrscaffold_2	13363454-13364085	0	chrscaffold_2	13363454-13364085	1556	0.97	0.99	-	0.967	13363100-13363455	13363100-13363455
INTRA	INV_DUPLI	UNBAL	chrscaffold_1	1390832-1391439	0	chrscaffold_1	1390832-1391439	1551	0.98	0.99	-	0.977	1390454-1390833	1390454-1390833
INTRA	INV_DUPLI	UNBAL	chrscaffold_7	5483720-5484417	0	chrscaffold_7	5483720-5484417	1496	0.99	0.97	-	0.971	5483432-5483721	5483432-5483721
INTRA	INV_DUPLI	UNBAL	chrscaffold_2	13363499-13364064	0	chrscaffold_2	13363499-13364064	1472	0.97	0.97	-	0.95	13363018-13363500	13363018-13363500
INTRA	INV_DUPLI	UNBAL	chrscaffold_1	1390814-1391486	0	chrscaffold_1	1390814-1391486	1459	0.98	0.99	-	0.98	1390440-1390815	1390440-1390815
INTRA	INV_DUPLI	UNBAL	chrscaffold_3	8596829-8597483	0	chrscaffold_3	8596829-8597483	1401	0.98	0.99	-	0.98	8596535-8596830	8596535-8596830
INTRA	INV_DUPLI	UNBAL	chrscaffold_3	10063213-10063820	0	chrscaffold_3	10063213-10063820	1306	0.99	0.99	-	0.99	10062835-10063214	10062835-10063214
INTRA	INV_DUPLI	UNBAL	chrscaffold_2	191160-191814	0	chrscaffold_2	191160-191814	1284	0.98	0.98	-	0.963	190866-191161	190866-191161
INTRA	INV_DUPLI	UNBAL	chrscaffold_4	26435306-26435872	0	chrscaffold_4	26435306-26435872	1283	0.99	0.99	-	0.993	26434924-26435307	26434924-26435307
INTRA	INVERSION	UNBAL	chrscaffold_2	13373948-13374389	665616	chrscaffold_2	14039643-14039832	1276	1	0.97	-	0.97	13374389-13374934	14039832-14040629
INTRA	INV_DUPLI	UNBAL	chrscaffold_3	10063213-10063761	0	chrscaffold_3	10063213-10063761	1255	0.99	0.99	-	0.996	10062813-10063214	10062813-10063214
INTRA	INV_DUPLI	UNBAL	chrscaffold_3	10063403-10063956	0	chrscaffold_3	10063403-10063956	1211	0.99	0.99	-	0.996	10063008-10063404	10063008-10063404
INTRA	INV_DUPLI	UNBAL	chrscaffold_8	9086795-9087212	0	chrscaffold_8	9086795-9087212	1209	0.99	0.99	-	0.986	9086264-9086796	9086264-9086796
INTRA	INV_DUPLI	UNBAL	chrscaffold_7	5484145-5484570	0	chrscaffold_7	5484145-5484570	1199	0.99	0.97	-	0.977	5483585-5484146	5483585-5484146
INTRA	INV_DUPLI	UNBAL	chrscaffold_6	19278397-19279012	0	chrscaffold_6	19278397-19279012	1144	0.98	0.99	-	0.978	19278064-19278398	19278064-19278398
INTRA	INV_DUPLI	UNBAL	chrscaffold_3	8596903-8597368	0	chrscaffold_3	8596903-8597368	1107	0.98	0.99	-	0.974	8596383-8596904	8596383-8596904
INTRA	INV_DUPLI	UNBAL	chrscaffold_1	1390698-1391334	0	chrscaffold_1	1390698-1391334	1078	0.98	0.99	-	0.984	1390386-1390699	1390386-1390699
INTRA	INV_DUPLI	UNBAL	chrscaffold_4	23525987-23526664	0	chrscaffold_4	23525987-23526664	1071	0.98	0.98	-	0.978	23525618-23525988	23525618-23525988
INTRA	INV_DUPLI	UNBAL	chrscaffold_8	9086485-9087200	0	chrscaffold_8	9086485-9087200	1065	0.98	0.98	-	0.966	9086154-9086486	9086154-9086486
INTRA	INV_DUPLI	UNBAL	chrscaffold_7	5483578-5484234	0	chrscaffold_7	5483578-5484234	1061	0.97	0.97	-	0.951	5483286-5483579	5483286-5483579
INTRA	INV_DUPLI	UNBAL	chrscaffold_7	5483404-5483955	0	chrscaffold_7	5483404-5483955	1053	0.97	0.99	-	0.967	5483007-5483405	5483007-5483405
INTRA	INV_DUPLI	UNBAL	chrscaffold_2	191279-191984	0	chrscaffold_2	191279-191984	1049	0.98	0.98	-	0.976	190938-191280	190938-191280
INTRA	DELETION	UNBAL	chrscaffold_7	5479969-5480586	3514	chrscaffold_7	5483408-5483859	1019	1	1	1	1	5480586-5480918	5482911-5483409
INTRA	INV_DUPLI	UNBAL	chrscaffold_7	5484237-5484585	0	chrscaffold_7	5484237-5484585	992	0.99	0.99	-	0.991	5483539-5484238	5483539-5484238
INTRA	INVERSION	UNBAL	chrscaffold_5	6631980-6632365	1678983	chrscaffold_5	8311027-8311249	986	0.99	1	-	0.999	6631417-6631981	8310301-8311028
INTRA	INV_DUPLI	UNBAL	chrscaffold_8	9086874-9087231	0	chrscaffold_8	9086874-9087231	930	0.99	0.99	-	0.994	9086185-9086875	9086185-9086875
INTRA	INV_DUPLI	UNBAL	chrscaffold_4	26435569-26435877	0	chrscaffold_4	26435569-26435877	894	0.98	0.98	-	0.97	26434831-26435570	26434831-26435570
INTRA	INV_DUPLI	UNBAL	chrscaffold_4	26435645-26435870	0	chrscaffold_4	26435645-26435870	851	0.97	0.99	-	0.975	26434885-26435646	26434885-26435646
INTRA	INV_DUPLI	UNBAL	chrscaffold_3	8050931-8051629	0	chrscaffold_3	8050931-8051629	836	0.99	0.98	-	0.979	8050644-8050932	8050644-8050932
INTRA	INV_FRAGMT	BAL	chrscaffold_2	10706806-10707569	0	chrscaffold_2	10706806-10707569	834	0.97	0.99	-	0.973	10706890-10707129	10706890-10707129
INTRA	INV_DUPLI	UNBAL	chrscaffold_8	9086643-9087198	0	chrscaffold_8	9086643-9087198	777	0.99	0.98	-	0.977	9086213-9086644	9086213-9086644
INTRA	INVERSION	UNBAL	chrscaffold_2	14042239-14042452	2621294	chrscaffold_2	16663479-16663741	743	1	1	-	1	14041504-14042240	16662793-16663480
INTRA	INV_DUPLI	UNBAL	chrscaffold_6	19278397-19279128	0	chrscaffold_6	19278397-19279128	698	0.97	0.97	-	0.952	19278082-19278398	19278082-19278398
INTRA	INV_DUPLI	UNBAL	chrscaffold_7	5483352-5483962	0	chrscaffold_7	5483352-5483962	674	0.97	0.98	-	0.952	5482977-5483353	5482977-5483353
INTRA	DELETION	UNBAL	chrscaffold_7	5479971-5480510	3503	chrscaffold_7	5483194-5483824	645	1	1	1	1	5480510-5480957	5482839-5483195
INTRA	DELETION	UNBAL	chrscaffold_7	5479921-5480292	3475	chrscaffold_7	5483264-5483949	586	1	1	1	1	5480292-5480968	5482903-5483265
INTRA	LARGE_DUPLI	UNBAL	chrscaffold_2	7959205-7959375	8647335	chrscaffold_2	16606460-16606682	586	1	1	1	1	7958329-7959206	16606682-16607507
INTRA	INV_DUPLI	UNBAL	chrscaffold_3	10063196-10063767	0	chrscaffold_3	10063196-10063767	585	0.99	0.99	-	0.987	10062721-10063197	10062721-10063197
INTRA	INV_DUPLI	UNBAL	chrscaffold_6	19278397-19278880	0	chrscaffold_6	19278397-19278880	569	0.99	0.98	-	0.981	19277895-19278398	19277895-19278398
INTRA	LARGE_DUPLI	UNBAL	chrscaffold_2	7959228-7959364	8647324	chrscaffold_2	16606460-16607028	545	1	1	1	1	7958379-7959229	16607028-16607446
INTRA	INV_DUPLI	UNBAL	chrscaffold_6	16590030-16590213	0	chrscaffold_6	16590030-16590213	541	0.99	0.99	-	0.994	16589265-16590031	16589265-16590031
INTRA	INV_DUPLI	UNBAL	chrscaffold_5	6637384-6638033	0	chrscaffold_5	6637384-6638033	538	0.98	0.97	-	0.961	6637085-6637385	6637085-6637385
INTRA	INVERSION	UNBAL	chrscaffold_5	6631980-6632367	1678979	chrscaffold_5	8311027-8311254	526	1	1	-	1	6631382-6631981	8310269-8311028
INTRA	INV_DUPLI	UNBAL	chrscaffold_1	19343776-19344330	0	chrscaffold_1	19343776-19344330	525	0.98	0.98	-	0.978	19343284-19343777	19343284-19343777
INTRA	INVERSION	UNBAL	chrscaffold_5	6631979-6632389	1678980	chrscaffold_5	8310959-8311264	519	1	1	-	1	6631343-6631980	8310218-8310960
INTRA	INV_DUPLI	UNBAL	chrscaffold_5	9455899-9456430	0	chrscaffold_5	9455899-9456430	519	0.99	0.99	-	0.99	9455445-9455900	9455445-9455900
INTRA	INVERSION	UNBAL	chrscaffold_2	13373176-13373808	666261	chrscaffold_2	14039653-14039855	518	1	0.99	-	0.998	13372762-13373177	14038809-14039654
INTRA	INV_DUPLI	UNBAL	chrscaffold_5	9455882-9456432	0	chrscaffold_5	9455882-9456432	509	0.99	0.99	-	0.99	9455484-9455883	9455484-9455883
INTRA	INV_DUPLI	UNBAL	chrscaffold_3	1013729-1014445	0	chrscaffold_3	1013729-1014445	490	1	0.99	-	0.998	1013399-1013730	1013399-1013730
INTRA	INV_DUPLI	UNBAL	chrscaffold_1	19344009-19344608	0	chrscaffold_1	19344009-19344608	486	0.98	0.99	-	0.984	19343562-19344010	19343562-19344010
INTRA	INV_FRAGMT	BAL	chrscaffold_2	10706818-10707569	0	chrscaffold_2	10706818-10707569	482	0.96	0.99	-	0.958	10706902-10706976	10706902-10706976
INTRA	INV_DUPLI	UNBAL	chrscaffold_3	16368122-16368672	0	chrscaffold_3	16368122-16368672	467	0.98	0.99	-	0.987	16367724-16368123	16367724-16368123
INTRA	INV_FRAGMT	BAL	chrscaffold_7	1525794-1526643	0	chrscaffold_7	1525794-1526643	466	0.95	0.99	-	0.953	1525890-1526074	1525890-1526074
INTRA	LARGE_DUPLI	UNBAL	chrscaffold_2	7959228-7959364	8647303	chrscaffold_2	16606460-16606953	454	1	1	1	1	7958416-7959229	16606953-16607409
INTRA	INVERSION	UNBAL	chrscaffold_2	14042239-14042450	2621290	chrscaffold_2	16663479-16663738	444	1	1	-	1	14041465-14042240	16662753-16663480
INTRA	INV_DUPLI	UNBAL	chrscaffold_1	42103883-42104477	0	chrscaffold_1	42103883-42104477	439	0.99	0.97	-	0.965	42103529-42103884	42103529-42103884
INTRA	INV_DUPLI	UNBAL	chrscaffold_1	40183476-40183827	0	chrscaffold_1	40183476-40183827	427	0.98	1	-	0.984	40182879-40183477	40182879-40183477
INTRA	INV_DUPLI	UNBAL	chrscaffold_1	13805508-13805901	0	chrscaffold_1	13805508-13805901	425	0.99	1	-	0.995	13804953-13805509	13804953-13805509
INTRA	INV_FRAGMT	BAL	chrscaffold_5	9455379-9456384	0	chrscaffold_5	9455379-9456384	423	0.98	0.99	-	0.979	9455468-9455883	9455468-9455883
INTRA	INV_DUPLI	UNBAL	chrscaffold_7	5480820-5481811	2	chrscaffold_7	5481108-5481833	404	0.98	0.99	-	0.983	5480765-5480821	5480787-5481109
INTRA	INV_DUPLI	UNBAL	chrscaffold_5	9452488-9453100	0	chrscaffold_5	9452488-9453100	403	0.99	1	-	0.99	9452152-9452489	9452152-9452489
INTRA	INV_FRAGMT	BAL	chrscaffold_5	9455351-9456343	0	chrscaffold_5	9455351-9456343	395	0.97	0.99	-	0.971	9455493-9455900	9455493-9455900
INTRA	INV_DUPLI	UNBAL	chrscaffold_1	13805251-13805885	0	chrscaffold_1	13805251-13805885	391	0.97	1	-	0.978	13804900-13805252	13804900-13805252
INTRA	INV_DUPLI	UNBAL	chrscaffold_1	42103882-42104109	0	chrscaffold_1	42103882-42104109	382	0.98	0.97	-	0.957	42103124-42103883	42103124-42103883
INTRA	INV_DUPLI	UNBAL	chrscaffold_8	5353790-5354085	0	chrscaffold_8	5353790-5354085	374	0.99	0.99	-	0.989	5353137-5353791	5353137-5353791
INTRA	INV_DUPLI	UNBAL	chrscaffold_7	17727626-17727749	0	chrscaffold_7	17727626-17727749	340	1	1	-	1	17726801-17727627	17726801-17727627
INTRA	INV_DUPLI	UNBAL	chrscaffold_5	6637383-6638050	0	chrscaffold_5	6637383-6638050	334	0.97	0.97	-	0.957	6637065-6637384	6637065-6637384
INTRA	INV_DUPLI	UNBAL	chrscaffold_3	21755321-21755907	0	chrscaffold_3	21755321-21755907	319	0.97	1	-	0.979	21754959-21755322	21754959-21755322
INTRA	INV_DUPLI	UNBAL	chrscaffold_5	9452455-9453097	0	chrscaffold_5	9452455-9453097	318	0.98	0.99	-	0.985	9452112-9452456	9452112-9452456
INTRA	INV_DUPLI	UNBAL	chrscaffold_7	19028795-19029159	0	chrscaffold_7	19028795-19029159	316	0.98	0.99	-	0.981	19028113-19028796	19028113-19028796
INTRA	INV_DUPLI	UNBAL	chrscaffold_1	19344066-19344608	0	chrscaffold_1	19344066-19344608	307	0.99	1	-	0.997	19343660-19344067	19343660-19344067
INTRA	INV_DUPLI	UNBAL	chrscaffold_6	16589528-16590218	0	chrscaffold_6	16589528-16590218	307	0.98	1	-	0.984	16589233-16589529	16589233-16589529
INTRA	INV_DUPLI	UNBAL	chrscaffold_7	22436801-22437421	0	chrscaffold_7	22436801-22437421	301	0.97	0.99	-	0.974	22436473-22436802	22436473-22436802
INTRA	INV_DUPLI	UNBAL	chrscaffold_8	5353469-5354091	0	chrscaffold_8	5353469-5354091	284	0.99	0.98	-	0.979	5353106-5353470	5353106-5353470
INTRA	INV_FRAGMT	BAL	chrscaffold_5	9452038-9453024	0	chrscaffold_5	9452038-9453024	279	0.97	0.99	-	0.972	9452159-9452489	9452159-9452489
INTRA	INV_DUPLI	UNBAL	chrscaffold_7	19028806-19029143	0	chrscaffold_7	19028806-19029143	278	0.99	0.99	-	0.986	19028195-19028807	19028195-19028807
INTRA	INV_DUPLI	UNBAL	chrscaffold_3	16368089-16368448	0	chrscaffold_3	16368089-16368448	273	0.97	1	-	0.975	16367463-16368090	16367463-16368090
INTRA	INV_DUPLI	UNBAL	chrscaffold_5	9152865-9153465	0	chrscaffold_5	9152865-9153465	269	1	0.98	-	0.985	9152517-9152866	9152517-9152866
INTRA	INV_DUPLI	UNBAL	chrscaffold_5	9152465-9153034	0	chrscaffold_5	9152465-9153034	269	1	0.98	-	0.982	9152086-9152466	9152086-9152466
INTRA	INV_DUPLI	UNBAL	chrscaffold_3	21755495-21755819	0	chrscaffold_3	21755495-21755819	269	0.96	0.98	-	0.954	21754773-21755496	21754773-21755496
INTRA	INV_DUPLI	UNBAL	chrscaffold_3	21755611-21756328	0	chrscaffold_3	21755611-21756328	269	0.96	0.98	-	0.951	21755282-21755612	21755282-21755612
INTRA	INV_DUPLI	UNBAL	chrscaffold_1	40183331-40183689	0	chrscaffold_1	40183331-40183689	266	0.95	0.99	-	0.953	40182704-40183332	40182704-40183332
INTRA	LARGE_DUPLI	UNBAL	chrscaffold_3	16368316-16368448	2328189	chrscaffold_3	18696400-18696617	263	1	1	1	1	16367402-16368317	18696617-18697447
INTRA	INV_DUPLI	UNBAL	chrscaffold_5	6637637-6638280	0	chrscaffold_5	6637637-6638280	263	0.98	0.97	-	0.96	6637295-6637638	6637295-6637638
INTRA	INV_DUPLI	UNBAL	chrscaffold_7	17727575-17727978	0	chrscaffold_7	17727575-17727978	246	0.99	0.99	-	0.984	17726993-17727576	17726993-17727576
INTRA	INV_DUPLI	UNBAL	chrscaffold_6	1927400-1928007	0	chrscaffold_6	1927400-1928007	244	1	0.96	-	0.968	1927022-1927401	1927022-1927401
INTRA	INV_DUPLI	UNBAL	chrscaffold_7	22436806-22437421	0	chrscaffold_7	22436806-22437421	242	0.99	0.99	-	0.992	22436436-22436807	22436436-22436807
INTRA	INV_DUPLI	UNBAL	chrscaffold_1	28305296-28305619	0	chrscaffold_1	28305296-28305619	241	0.97	0.98	-	0.968	28304671-28305297	28304671-28305297
INTRA	LARGE_DUPLI	UNBAL	chrscaffold_7	4755081-4755323	6698	chrscaffold_7	4761699-4761965	234	1	1	1	1	4754375-4755082	4761965-4762648
INTRA	INV_DUPLI	UNBAL	chrscaffold_1	19344074-19344608	0	chrscaffold_1	19344074-19344608	231	0.96	0.99	-	0.959	19343623-19344075	19343623-19344075
INTRA	LARGE_DUPLI	UNBAL	chrscaffold_3	8049787-8049963	1634	chrscaffold_3	8051376-8051534	230	0.97	0.99	1	0.975	8048917-8049788	8051534-8052423
INTRA	INV_DUPLI	UNBAL	chrscaffold_7	17727417-17727742	0	chrscaffold_7	17727417-17727742	221	0.99	1	-	0.995	17726696-17727418	17726696-17727418
INTRA	INVERSION	UNBAL	chrscaffold_2	14042239-14042460	2621284	chrscaffold_2	16663480-16663741	220	1	1	-	1	14041414-14042240	16662695-16663481
INTRA	INV_DUPLI	UNBAL	chrscaffold_7	4749630-4750158	0	chrscaffold_7	4749630-4750158	218	0.99	0.99	-	0.986	4749173-4749631	4749173-4749631
INTRA	LARGE_DUPLI	UNBAL	chrscaffold_7	4754957-4755321	6708	chrscaffold_7	4761699-4761971	211	1	1	1	1	4754336-4754958	4761971-4762685
INTRA	INV_DUPLI	UNBAL	chrscaffold_3	21755356-21755799	0	chrscaffold_3	21755356-21755799	206	0.99	0.99	-	0.986	21754814-21755357	21754814-21755357
INTRA	INV_DUPLI	UNBAL	chrscaffold_3	16368316-16368988	0	chrscaffold_3	16368316-16368988	206	0.99	0.98	-	0.976	16367942-16368317	16367942-16368317
INTRA	LARGE_DUPLI	UNBAL	chrscaffold_7	1303315-1303583	1447	chrscaffold_7	1304631-1304986	205	1	1	1	1	1302635-1303316	1304986-1305580
INTRA	LARGE_DUPLI	UNBAL	chrscaffold_3	8052149-8052433	2378587	chrscaffold_3	10430715-10430829	200	1	1	1	1	8051485-8052150	10430829-10431664
INTRA	INV_FRAGMT	BAL	chrscaffold_1	13799358-13800092	0	chrscaffold_1	13799358-13800092	199	0.99	0.98	-	0.98	13799442-13799769	13799442-13799769
INTRA	INV_DUPLI	UNBAL	chrscaffold_1	13801672-13801943	0	chrscaffold_1	13801672-13801943	187	0.99	0.97	-	0.969	13800995-13801673	13800995-13801673
INTRA	INV_DUPLI	UNBAL	chrscaffold_1	28305296-28305879	0	chrscaffold_1	28305296-28305879	175	1	0.98	-	0.983	28304894-28305297	28304894-28305297
INTRA	INV_FRAGMT	BAL	chrscaffold_8	7122071-7122668	0	chrscaffold_8	7122071-7122668	172	0.96	0.98	-	0.95	7122222-7122229	7122222-7122229
INTRA	LARGE_DUPLI	UNBAL	chrscaffold_3	8052149-8052428	2378592	chrscaffold_3	10430711-10430829	171	1	1	1	1	8051443-8052150	10430829-10431697
INTRA	INVERSION	UNBAL	chrscaffold_2	7959258-7959385	8705611	chrscaffold_2	16664760-16665140	166	1	1	-	1	7959385-7960207	16665140-16665709
INTRA	LARGE_DUPLI	UNBAL	chrscaffold_7	1303316-1303562	1464	chrscaffold_7	1304644-1304987	166	1	1	1	1	1302577-1303317	1304987-1305630
INTRA	LARGE_DUPLI	UNBAL	chrscaffold_3	16368319-16368438	2328176	chrscaffold_3	18696399-18696742	162	1	1	1	1	16367453-16368320	18696742-18697385
INTRA	INV_DUPLI	UNBAL	chrscaffold_3	21755076-21755769	0	chrscaffold_3	21755076-21755769	162	1	0.99	-	0.994	21754723-21755077	21754723-21755077
INTRA	INVERSION	UNBAL	chrscaffold_2	189211-189464	4489310	chrscaffold_2	4678627-4678745	161	1	1	-	1	189464-190258	4678745-4679674
INTRA	INV_DUPLI	UNBAL	chrscaffold_4	25770376-25770491	0	chrscaffold_4	25770376-25770491	160	0.98	1	-	0.988	25769543-25770377	25769543-25770377
INTRA	INV_DUPLI	UNBAL	chrscaffold_7	19028982-19029322	0	chrscaffold_7	19028982-19029322	159	1	0.98	-	0.988	19028337-19028983	19028337-19028983
INTRA	INV_DUPLI	UNBAL	chrscaffold_5	9152484-9152976	0	chrscaffold_5	9152484-9152976	154	0.99	1	-	0.994	9151991-9152485	9151991-9152485
INTRA	INV_DUPLI	UNBAL	chrscaffold_5	9455934-9456435	0	chrscaffold_5	9455934-9456435	152	1	0.99	-	0.993	9455389-9455935	9455389-9455935
INTRA	INV_DUPLI	UNBAL	chrscaffold_7	5481906-5482575	0	chrscaffold_7	5481906-5482575	152	0.96	0.98	-	0.95	5481590-5481907	5481590-5481907
INTRA	INV_FRAGMT	BAL	chrscaffold_5	9455361-9456408	0	chrscaffold_5	9455361-9456408	146	0.98	0.99	-	0.98	9455462-9455935	9455462-9455935
INTRA	DELETION	UNBAL	chrscaffold_5	970518-970617	5661547	chrscaffold_5	6632054-6632375	140	1	1	1	1	970617-971467	6631427-6632055
INTRA	INVERSION	UNBAL	chrscaffold_2	189208-189455	4489340	chrscaffold_2	4678627-4678729	138	1	1	-	1	189455-190157	4678729-4679576
INTRA	INV_DUPLI	UNBAL	chrscaffold_2	2568560-2569111	0	chrscaffold_2	2568560-2569111	132	0.99	0.97	-	0.971	2568163-2568561	2568163-2568561
INTRA	INV_FRAGMT	BAL	chrscaffold_7	4749466-4750167	0	chrscaffold_7	4749466-4750167	131	0.98	0.98	-	0.97	4749550-4749558	4749550-4749558
INTRA	INV_DUPLI	UNBAL	chrscaffold_1	6901676-6902208	0	chrscaffold_1	6901676-6902208	130	0.98	1	-	0.985	6901260-6901677	6901260-6901677
INTRA	INV_DUPLI	UNBAL	chrscaffold_5	9452584-9453100	0	chrscaffold_5	9452584-9453100	125	1	0.99	-	0.992	9452054-9452585	9452054-9452585
INTRA	INVERSION	UNBAL	chrscaffold_2	189279-189529	4489326	chrscaffold_2	4678627-4678732	123	1	1	-	1	189529-190265	4678732-4679613
INTRA	INV_DUPLI	UNBAL	chrscaffold_1	13805558-13806278	0	chrscaffold_1	13805558-13806278	123	0.99	0.99	-	0.984	13805232-13805559	13805232-13805559
INTRA	INVERSION	UNBAL	chrscaffold_2	13373183-13373781	666203	chrscaffold_2	14039652-14039848	122	1	0.99	-	0.992	13372833-13373184	14038900-14039653
INTRA	INVERSION	UNBAL	chrscaffold_2	13373034-13373624	666209	chrscaffold_2	14039652-14039848	121	1	0.97	-	0.976	13372676-13373035	14038900-14039653
INTRA	INVERSION	UNBAL	chrscaffold_2	14040837-14040979	3041131	chrscaffold_2	17081850-17082232	116	1	1	-	1	14040031-14040838	17081284-17081851
INTRA	LARGE_DUPLI	UNBAL	chrscaffold_4	27429926-27430080	72894	chrscaffold_4	27502708-27502874	116	1	1	1	1	27429132-27429927	27502874-27503657
INTRA	LARGE_DUPLI	UNBAL	chrscaffold_7	1304632-1304973	2297	chrscaffold_7	1306911-1307100	115	1	1	1	1	1304025-1304633	1307100-1307860
INTRA	DELETION	UNBAL	chrscaffold_5	592687-592788	6039377	chrscaffold_5	6631998-6632374	113	1	1	1	1	592788-593636	6631426-6631999
INTRA	DELETION	UNBAL	chrscaffold_5	592687-592789	6039337	chrscaffold_5	6632039-6632384	112	1	1	1	1	592789-593734	6631338-6632040
INTRA	INV_DUPLI	UNBAL	chrscaffold_5	9152578-9152958	0	chrscaffold_5	9152578-9152958	111	0.99	0.99	-	0.982	9151912-9152579	9151912-9152579
INTRA	INV_DUPLI	UNBAL	chrscaffold_6	16589535-16590208	0	chrscaffold_6	16589535-16590208	111	1	0.96	-	0.965	16589162-16589536	16589162-16589536
INTRA	INVERSION	UNBAL	chrscaffold_2	4678625-4678735	9360095	chrscaffold_2	14038676-14038992	110	1	1	-	1	4677787-4678626	14038044-14038677
INTRA	LARGE_DUPLI	UNBAL	chrscaffold_3	16368318-16368447	2328157	chrscaffold_3	18696399-18696524	108	1	1	1	1	16367499-16368319	18696524-18697348
INTRA	DELETION	UNBAL	chrscaffold_2	16663539-16663727	6649643	chrscaffold_2	23313290-23313443	107	0.99	1	1	0.991	16663727-16664488	23312495-23313291
INTRA	LARGE_DUPLI	UNBAL	chrscaffold_7	1304627-1304984	2297	chrscaffold_7	1306913-1307086	102	1	1	1	1	1303999-1304628	1307086-1307899
INTRA	INVERSION	UNBAL	chrscaffold_5	401593-401723	9728182	chrscaffold_5	10129774-10129912	101	1	1	-	1	400677-401594	10128866-10129775
INTRA	INV_DUPLI	UNBAL	chrscaffold_1	40183034-40183720	0	chrscaffold_1	40183034-40183720	100	0.95	1	-	0.952	40182674-40183035	40182674-40183035

## Sheet: F8_Exclusive
chr_type	SV_type	BAL_type	chromosome1	start1-end1	average_dist	chromosome2	start2-end2	nb_pairs	score_strand_filtering	score_order_filtering	score_insert_size_filtering	final_score	breakpoint1_start1-end1	breakpoint2_start2-end2
INTRA	INV_DUPLI	UNBAL	chrscaffold_2	16606936-16607425	0	chrscaffold_2	16606936-16607425	3237	0.99	0.99	-	0.992	16606440-16606937	16606440-16606937
INTRA	INV_DUPLI	UNBAL	chrscaffold_5	10569391-10570047	0	chrscaffold_5	10569391-10570047	1461	0.98	0.99	-	0.986	10569062-10569392	10569062-10569392
INTRA	INV_DUPLI	UNBAL	chrscaffold_5	10569336-10569979	0	chrscaffold_5	10569336-10569979	1173	0.98	0.99	-	0.979	10568994-10569337	10568994-10569337
INTRA	INV_FRAGMT	BAL	chrscaffold_7	5482889-5483887	0	chrscaffold_7	5482889-5483887	617	0.96	0.98	-	0.955	5482973-5483208	5482973-5483208
INTRA	INV_FRAGMT	BAL	chrscaffold_7	4761867-4762779	0	chrscaffold_7	4761867-4762779	427	0.98	1	-	0.984	4761972-4762117	4761972-4762117
INTRA	INV_DUPLI	UNBAL	chrscaffold_4	19153499-19153637	0	chrscaffold_4	19153499-19153637	331	1	0.99	-	0.997	19152652-19153500	19152652-19153500
INTRA	INV_DUPLI	UNBAL	chrscaffold_2	12156442-12157007	0	chrscaffold_2	12156442-12157007	243	1	0.99	-	0.996	12156022-12156443	12156022-12156443
INTRA	INV_FRAGMT	BAL	chrscaffold_8	5353089-5353931	0	chrscaffold_8	5353089-5353931	221	0.99	0.99	-	0.987	5353173-5353318	5353173-5353318
INTRA	INV_DUPLI	UNBAL	chrscaffold_6	19832212-19832895	0	chrscaffold_6	19832212-19832895	214	1	0.99	-	0.991	19831910-19832213	19831910-19832213
INTRA	INV_FRAGMT	BAL	chrscaffold_2	10443560-10444206	0	chrscaffold_2	10443560-10444206	185	0.98	1	-	0.989	10443644-10444014	10443644-10444014
INTRA	INV_DUPLI	UNBAL	chrscaffold_2	4307001-4307685	0	chrscaffold_2	4307001-4307685	134	0.95	0.99	-	0.95	4306700-4307002	4306700-4307002
INTRA	LARGE_DUPLI	UNBAL	chrscaffold_3	19066494-19066675	1771	chrscaffold_3	19068151-19068359	127	1	1	1	1	19065690-19066495	19068359-19069137
INTER	INV_TRANSLOC	UNBAL	chrscaffold_2	2650281-2650575	-	chrscaffold_3	19067725-19067851	123	1	1	-	1	2649590-2650282	19066866-19067726
INTRA	INV_DUPLI	UNBAL	chrscaffold_3	10480044-10480270	0	chrscaffold_3	10480044-10480270	106	1	0.97	-	0.972	10479285-10480045	10479285-10480045

## Sheet: F8_Inter
chr_type	SV_type	BAL_type	chromosome1	start1-end1	average_dist	chromosome2	start2-end2	nb_pairs	score_strand_filtering	score_order_filtering	score_insert_size_filtering	final_score	breakpoint1_start1-end1	breakpoint2_start2-end2
INTER	INV_TRANSLOC	UNBAL	chrscaffold_4	19154038-19154730	-	chrscaffold_7	5475045-5475763	3306	1	1	-	1	19153745-19154038	5474778-5475045
INTER	INV_INS_FRAGMT	BAL	chrscaffold_2	16666297-16667196	-	chrscaffold_5	6631524-6632375	2502	1	0.99	-	0.994	16666624-16666691	6631000-6631524 6632375-6633075
INTER	INV_INS_FRAGMT	BAL	chrscaffold_2	16666284-16667099	-	chrscaffold_5	6631524-6632375	2071	1	0.99	-	0.993	16666624-16666691	6630946-6631524 6632375-6633075
INTER	INV_INS_FRAGMT	BAL	chrscaffold_2	16666303-16667196	-	chrscaffold_5	6631483-6632208	2036	1	0.99	-	0.993	16666624-16666691	6631000-6631483 6632208-6633075
INTER	INV_TRANSLOC	UNBAL	chrscaffold_2	191560-192109	-	chrscaffold_6	13637778-13638090	1331	1	1	-	1	191124-191560	13637105-13637778
INTER	TRANSLOC	UNBAL	chrscaffold_7	5473206-5473506	-	chrscaffold_8	17453924-17454244	1315	1	1	-	1	5473506-5474191	17453259-17453924
INTER	TRANSLOC	UNBAL	chrscaffold_3	8597067-8597380	-	chrscaffold_6	12921362-12921804	1254	1	1	-	1	8597380-8598052	12920819-12921362
INTER	TRANSLOC	UNBAL	chrscaffold_1	19343646-19344247	-	chrscaffold_2	13362113-13362673	1201	1	1	-	1	19343262-19343646	13362673-13363098
INTER	TRANSLOC	UNBAL	chrscaffold_1	40183553-40183712	-	chrscaffold_3	8049459-8049809	952	1	1	-	1	40182727-40183553	8049809-8050444
INTER	INV_TRANSLOC	UNBAL	chrscaffold_1	16394823-16395269	-	chrscaffold_7	5477404-5478216	932	1	1	-	1	16394284-16394823	5477231-5477404
INTER	INV_TRANSLOC	UNBAL	chrscaffold_2	14042260-14042455	-	chrscaffold_5	128706-128898	845	1	1	-	1	14041470-14042260	127913-128706
INTER	INV_TRANSLOC	UNBAL	chrscaffold_3	8051558-8052151	-	chrscaffold_7	19028982-19029155	815	0.99	1	-	0.991	8051166-8051558	19028170-19028982
INTER	INV_TRANSLOC	UNBAL	chrscaffold_1	25627873-25628147	-	chrscaffold_6	20892058-20892376	811	1	1	-	1	25627162-25627873	20891391-20892058
INTER	INV_TRANSLOC	UNBAL	chrscaffold_1	17240200-17240596	-	chrscaffold_5	6633089-6633556	800	1	1	-	1	17239611-17240200	6632571-6633089
INTER	INV_TRANSLOC	UNBAL	chrscaffold_1	25770786-25770919	-	chrscaffold_2	16606608-16607179	771	1	1	-	1	25769934-25770786	16606194-16606608
INTER	INV_TRANSLOC	UNBAL	chrscaffold_1	17317871-17318036	-	chrscaffold_5	6632913-6633552	743	1	1	-	1	17317051-17317871	6632567-6632913
INTER	TRANSLOC	UNBAL	chrscaffold_2	10707413-10707571	-	chrscaffold_7	5479398-5479762	721	1	1	-	1	10707571-10708398	5478777-5479398
INTER	TRANSLOC	UNBAL	chrscaffold_2	16662401-16662784	-	chrscaffold_8	9092209-9092365	692	1	1	-	1	16661799-16662401	9092365-9093194
INTER	TRANSLOC	UNBAL	chrscaffold_1	26833077-26833396	-	chrscaffold_8	9084510-9085113	683	1	1	-	1	26832411-26833077	9085113-9085495
INTER	INV_TRANSLOC	UNBAL	chrscaffold_2	13373955-13374372	-	chrscaffold_7	19029018-19029168	633	1	0.93	-	0.938	13374372-13374940	19029168-19030003
INTER	INV_TRANSLOC	UNBAL	chrscaffold_2	14042241-14042431	-	chrscaffold_8	4769488-4769688	626	1	1	-	1	14042431-14043226	4769688-4770473
INTER	INV_TRANSLOC	UNBAL	chrscaffold_1	16394553-16394835	-	chrscaffold_6	27554535-27554728	548	1	1	-	1	16393850-16394553	27553743-27554535
INTER	INV_TRANSLOC	UNBAL	chrscaffold_1	16394480-16394816	-	chrscaffold_2	4837098-4837716	547	1	1	-	1	16394816-16395465	4837716-4838083
INTER	TRANSLOC	UNBAL	chrscaffold_5	6478256-6478508	-	chrscaffold_8	5349457-5349726	493	1	1	-	1	6477523-6478256	5349726-5350442
INTER	TRANSLOC	UNBAL	chrscaffold_2	16662390-16662784	-	chrscaffold_4	6025451-6025641	485	1	1	-	1	16662784-16663375	6024656-6025451
INTER	INV_TRANSLOC	UNBAL	chrscaffold_4	23526095-23526374	-	chrscaffold_6	20892116-20892367	420	1	1	-	1	23526374-23527080	20892367-20893101
INTER	INV_TRANSLOC	UNBAL	chrscaffold_6	1927837-1928109	-	chrscaffold_7	1525437-1525699	418	0.99	1	-	0.995	1928109-1928822	1525699-1526422
INTER	TRANSLOC	UNBAL	chrscaffold_2	6661169-6661330	-	chrscaffold_6	28741544-28741793	404	1	1	-	1	6660345-6661169	28741793-28742529
INTER	TRANSLOC	UNBAL	chrscaffold_1	16982307-16982528	-	chrscaffold_7	5484088-5484405	392	1	1	-	1	16982528-16983292	5483420-5484088
INTER	INV_TRANSLOC	UNBAL	chrscaffold_3	18696461-18696730	-	chrscaffold_5	9462092-9462239	391	1	1	-	1	18696730-18697446	9462239-9463077
INTER	TRANSLOC	UNBAL	chrscaffold_1	25770785-25770920	-	chrscaffold_8	4769489-4769681	390	1	1	-	1	25770920-25771770	4768696-4769489
INTER	TRANSLOC	UNBAL	chrscaffold_2	13372665-13373124	-	chrscaffold_3	8051925-8052078	370	0.99	0.91	-	0.909	13372139-13372665	8052078-8052910
INTER	INV_TRANSLOC	UNBAL	chrscaffold_2	13367793-13368676	-	chrscaffold_4	23526084-23526378	368	1	1	-	1	13368676-13368778	23526378-23527069
INTER	TRANSLOC	UNBAL	chrscaffold_2	4678729-4678884	-	chrscaffold_5	6633665-6634254	366	1	1	-	1	4677899-4678729	6634254-6634650
INTER	TRANSLOC	UNBAL	chrscaffold_3	10063417-10063734	-	chrscaffold_4	27429830-27429967	365	1	1	-	1	10062749-10063417	27429967-27430815
INTER	INV_TRANSLOC	UNBAL	chrscaffold_1	16394480-16394818	-	chrscaffold_3	1012984-1013179	358	1	1	-	1	16394818-16395465	1013179-1013969
INTER	TRANSLOC	UNBAL	chrscaffold_5	401570-401756	-	chrscaffold_7	5478462-5479070	358	1	1	-	1	401756-402555	5478085-5478462
INTER	TRANSLOC	UNBAL	chrscaffold_6	3447747-3448127	-	chrscaffold_7	22707286-22707516	345	1	1	-	1	3448127-3448732	22706531-22707286
INTER	INV_TRANSLOC	UNBAL	chrscaffold_3	7585324-7585466	-	chrscaffold_4	19153501-19154326	342	1	1	-	1	7585466-7586309	19154326-19154486
INTER	INV_TRANSLOC	UNBAL	chrscaffold_3	10063405-10063760	-	chrscaffold_6	13637762-13638083	339	1	1	-	1	10062775-10063405	13637098-13637762
INTER	INV_TRANSLOC	UNBAL	chrscaffold_2	7113868-7114156	-	chrscaffold_6	28441613-28441899	338	1	1	-	1	7113171-7113868	28440914-28441613
INTER	INV_TRANSLOC	UNBAL	chrscaffold_2	2649390-2649629	-	chrscaffold_8	11283140-11283488	327	1	1	-	1	2649629-2650375	11283488-11284125
INTER	TRANSLOC	UNBAL	chrscaffold_2	14040995-14041122	-	chrscaffold_4	27502702-27502845	320	1	1	-	1	14040137-14040995	27502845-27503687
INTER	INV_TRANSLOC	UNBAL	chrscaffold_2	16664227-16664653	-	chrscaffold_3	1012644-1012764	319	1	1	-	1	16664653-16665212	1012764-1013629
INTER	INV_TRANSLOC	UNBAL	chrscaffold_1	28468078-28468303	-	chrscaffold_3	13346774-13346999	314	1	1	-	1	28468303-28469063	13346999-13347759
INTER	TRANSLOC	UNBAL	chrscaffold_3	8042383-8042631	-	chrscaffold_6	19278519-19278731	307	1	1	-	1	8041646-8042383	19278731-19279504
INTER	TRANSLOC	UNBAL	chrscaffold_6	19278408-19278720	-	chrscaffold_7	5477011-5477564	300	1	1	-	1	19277735-19278408	5477564-5477996
INTER	INV_TRANSLOC	UNBAL	chrscaffold_2	16664810-16665440	-	chrscaffold_5	6631982-6632347	285	1	1	-	1	16664455-16664810	6631362-6631982
INTER	INV_TRANSLOC	UNBAL	chrscaffold_3	18696967-18697129	-	chrscaffold_5	8311030-8311256	280	1	1	-	1	18697129-18697952	8311256-8312015
INTER	INV_TRANSLOC	UNBAL	chrscaffold_4	12477037-12477157	-	chrscaffold_7	5481728-5482043	254	1	1	-	1	12477157-12478022	5482043-5482713
INTER	TRANSLOC	UNBAL	chrscaffold_2	22282344-22282474	-	chrscaffold_4	23536928-23537277	254	1	1	-	1	22282474-22283329	23536292-23536928
INTER	INV_TRANSLOC	UNBAL	chrscaffold_4	9350961-9351111	-	chrscaffold_6	27554737-27554863	246	1	1	-	1	9351111-9351946	27554863-27555722
INTER	INV_TRANSLOC	UNBAL	chrscaffold_2	14040996-14041132	-	chrscaffold_6	12921353-12921694	243	1	1	-	1	14041132-14041981	12921694-12922338
INTER	INV_TRANSLOC	UNBAL	chrscaffold_4	19153737-19154111	-	chrscaffold_8	11284616-11284838	239	1	1	-	1	19154111-19154722	11284838-11285601
INTER	INV_TRANSLOC	UNBAL	chrscaffold_5	10129771-10129905	-	chrscaffold_8	9093350-9093654	238	1	1	-	1	10128920-10129771	9092669-9093350
INTER	TRANSLOC	UNBAL	chrscaffold_5	764189-764301	-	chrscaffold_8	17453923-17454210	223	1	1	-	1	763316-764189	17454210-17454908
INTER	TRANSLOC	UNBAL	chrscaffold_2	1815525-1815753	-	chrscaffold_5	6632102-6632375	218	1	1	-	1	1815753-1816510	6631390-6632102
INTER	INV_TRANSLOC	UNBAL	chrscaffold_2	17082237-17082397	-	chrscaffold_7	5475429-5475806	215	1	1	-	1	17081412-17082237	5474821-5475429
INTER	INV_TRANSLOC	UNBAL	chrscaffold_1	40339270-40339420	-	chrscaffold_4	7405576-7405783	212	1	1	-	1	40338435-40339270	7404798-7405576
INTER	TRANSLOC	UNBAL	chrscaffold_4	18834622-18834989	-	chrscaffold_6	12171068-12171518	202	1	1	-	1	18834004-18834622	12171518-12172053
INTER	TRANSLOC	UNBAL	chrscaffold_5	2969005-2969135	-	chrscaffold_7	1525435-1525680	199	1	1	-	1	2968150-2969005	1525680-1526420
INTER	TRANSLOC	UNBAL	chrscaffold_6	19278398-19278727	-	chrscaffold_7	1525442-1525737	199	1	1	-	1	19278727-19279383	1524752-1525442
INTER	TRANSLOC	UNBAL	chrscaffold_2	17081834-17081991	-	chrscaffold_3	4508995-4509142	194	1	1	-	1	17081991-17082819	4508157-4508995
INTER	INV_TRANSLOC	UNBAL	chrscaffold_2	14040110-14040372	-	chrscaffold_6	28826149-28826347	189	1	1	-	1	14040372-14041095	28826347-28827134
INTER	INV_TRANSLOC	UNBAL	chrscaffold_6	12484828-12484975	-	chrscaffold_7	5473286-5473489	188	1	1	-	1	12483990-12484828	5472504-5473286
INTER	INV_TRANSLOC	UNBAL	chrscaffold_1	42103882-42104097	-	chrscaffold_3	5956928-5957192	187	1	1	-	1	42104097-42104867	5957192-5957913
INTER	TRANSLOC	UNBAL	chrscaffold_3	18696265-18696406	-	chrscaffold_5	1039619-1040121	185	1	1	-	1	18695421-18696265	1040121-1040604
INTER	INV_TRANSLOC	UNBAL	chrscaffold_1	27117454-27117602	-	chrscaffold_8	4117793-4117964	179	1	1	-	1	27116617-27117454	4116979-4117793
INTER	TRANSLOC	UNBAL	chrscaffold_1	2078295-2078562	-	chrscaffold_3	5956924-5957171	173	1	1	-	1	2078562-2079280	5956186-5956924
INTER	INV_TRANSLOC	UNBAL	chrscaffold_1	19344012-19344245	-	chrscaffold_8	1438081-1438241	172	1	1	-	1	19343260-19344012	1437256-1438081
INTER	INV_TRANSLOC	UNBAL	chrscaffold_2	14039009-14039164	-	chrscaffold_3	18696405-18696656	172	1	1	-	1	14038179-14039009	18695671-18696405
INTER	INV_TRANSLOC	UNBAL	chrscaffold_5	9462100-9462246	-	chrscaffold_6	14424224-14424365	172	1	1	-	1	9461261-9462100	14423380-14424224
INTER	INV_TRANSLOC	UNBAL	chrscaffold_2	4155928-4156044	-	chrscaffold_3	8051378-8051508	168	1	1	-	1	4156044-4156913	8051508-8052363
INTER	INV_TRANSLOC	UNBAL	chrscaffold_2	14037945-14038134	-	chrscaffold_8	9092217-9092367	166	1	1	-	1	14037149-14037945	9091382-9092217
INTER	INV_TRANSLOC	UNBAL	chrscaffold_2	10219128-10219243	-	chrscaffold_6	12921377-12921769	165	1	1	-	1	10219243-10220113	12921769-12922362
INTER	INV_INS_FRAGMT	BAL	chrscaffold_2	14038166-14039138	-	chrscaffold_8	9093076-9093951	156	1	0.97	-	0.975	14038153-14038166 14038406-14039152	9093305-9093076
INTER	INV_TRANSLOC	UNBAL	chrscaffold_2	4678625-4678749	-	chrscaffold_4	18834636-18834981	153	1	1	-	1	4677764-4678625	18833996-18834636
INTER	INV_TRANSLOC	UNBAL	chrscaffold_3	8049207-8049469	-	chrscaffold_7	21108876-21109004	153	1	1	-	1	8048484-8049207	21108019-21108876
INTER	INV_TRANSLOC	UNBAL	chrscaffold_1	32305836-32306030	-	chrscaffold_2	7113885-7114115	151	1	1	-	1	32306030-32306821	7114115-7114870
INTER	INV_TRANSLOC	UNBAL	chrscaffold_1	26187471-26187585	-	chrscaffold_5	6637837-6638020	147	1	1	-	1	26186600-26187471	6637035-6637837
INTER	TRANSLOC	UNBAL	chrscaffold_3	7504163-7504374	-	chrscaffold_8	5430462-5430619	144	1	1	-	1	7503389-7504163	5430619-5431447
INTER	INV_TRANSLOC	UNBAL	chrscaffold_2	17082374-17082617	-	chrscaffold_3	7585324-7585454	142	1	1	-	1	17082617-17083359	7585454-7586309
INTER	INV_TRANSLOC	UNBAL	chrscaffold_6	9354782-9355041	-	chrscaffold_8	11283142-11283477	139	1	1	-	1	9355041-9355767	11283477-11284127
INTER	TRANSLOC	UNBAL	chrscaffold_3	8042384-8042713	-	chrscaffold_7	1525435-1525697	133	1	1	-	1	8042713-8043369	1524712-1525435
INTER	INV_TRANSLOC	UNBAL	chrscaffold_2	701676-701779	-	chrscaffold_3	8051729-8052110	131	1	1	-	1	701779-702661	8052110-8052714
INTER	INV_TRANSLOC	UNBAL	chrscaffold_6	12921622-12921809	-	chrscaffold_8	1437699-1437834	131	1	1	-	1	12920824-12921622	1436849-1437699
INTER	INV_TRANSLOC	UNBAL	chrscaffold_4	27563462-27563789	-	chrscaffold_6	3447768-3448181	130	1	1	-	1	27563789-27564447	3448181-3448753
INTER	INV_TRANSLOC	UNBAL	chrscaffold_5	8681168-8681372	-	chrscaffold_6	13637524-13637679	127	1	1	-	1	8681372-8682153	13637679-13638509
INTER	TRANSLOC	UNBAL	chrscaffold_7	5479394-5479708	-	chrscaffold_8	17453579-17453927	126	1	1	-	1	5479708-5480379	17452942-17453579
INTER	INV_TRANSLOC	UNBAL	chrscaffold_3	4430793-4431006	-	chrscaffold_7	2711337-2711610	124	1	1	-	1	4430021-4430793	2710625-2711337
INTER	INV_TRANSLOC	UNBAL	chrscaffold_2	2650282-2650575	-	chrscaffold_3	19067726-19067851	123	1	1	-	1	2649590-2650282	19066866-19067726
INTER	TRANSLOC	UNBAL	chrscaffold_1	16982307-16982538	-	chrscaffold_4	27429329-27429443	117	1	1	-	1	16982538-16983292	27428458-27429329
INTER	TRANSLOC	UNBAL	chrscaffold_2	16664796-16665050	-	chrscaffold_8	14495057-14495173	117	1	1	-	1	16665050-16665781	14494188-14495057
INTER	INV_TRANSLOC	UNBAL	chrscaffold_1	1666367-1666487	-	chrscaffold_7	5473202-5473486	114	1	1	-	1	1665502-1666367	5472501-5473202
INTER	INV_TRANSLOC	UNBAL	chrscaffold_1	6394130-6394357	-	chrscaffold_6	10732120-10732376	113	1	1	-	1	6394357-6395115	10732376-10733105
INTER	TRANSLOC	UNBAL	chrscaffold_2	14042441-14042593	-	chrscaffold_6	19475032-19475312	109	1	1	-	1	14041608-14042441	19475312-19476017
INTER	INV_TRANSLOC	UNBAL	chrscaffold_7	1302565-1302872	-	chrscaffold_8	7119039-7119238	108	1	1	-	1	1302872-1303550	7119238-7120024
INTER	TRANSLOC	UNBAL	chrscaffold_3	8049319-8049468	-	chrscaffold_6	12171071-12171225	107	1	1	-	1	8048483-8049319	12171225-12172056
INTER	TRANSLOC	UNBAL	chrscaffold_3	8051404-8051600	-	chrscaffold_7	9807800-9807896	105	0.97	1	-	0.972	8050615-8051404	9807896-9808785
INTER	INV_TRANSLOC	UNBAL	chrscaffold_1	39389811-39389940	-	chrscaffold_8	7119034-7119750	104	1	1	-	1	39389940-39390796	7119750-7120019
INTER	INV_TRANSLOC	UNBAL	chrscaffold_2	14040836-14040963	-	chrscaffold_7	5479398-5479727	104	1	1	-	1	14040963-14041821	5479727-5480383
INTER	INV_TRANSLOC	UNBAL	chrscaffold_5	6631982-6632140	-	chrscaffold_8	4691977-4692105	104	1	1	-	1	6632140-6632967	4692105-4692962

## Sheet: F8_Intra
chr_type	SV_type	BAL_type	chromosome1	start1-end1	average_dist	chromosome2	start2-end2	nb_pairs	score_strand_filtering	score_order_filtering	score_insert_size_filtering	final_score	breakpoint1_start1-end1	breakpoint2_start2-end2
INTRA	INV_DUPLI	UNBAL	chrscaffold_2	191416-192109	0	chrscaffold_2	191416-192109	4692	0.99	0.99	-	0.984	191124-191416	191124-191416
INTRA	INV_DUPLI	UNBAL	chrscaffold_2	191244-191943	0	chrscaffold_2	191244-191943	3882	0.99	0.99	-	0.983	190958-191244	190958-191244
INTRA	INV_DUPLI	UNBAL	chrscaffold_2	16606937-16607425	0	chrscaffold_2	16606937-16607425	3237	0.99	0.99	-	0.992	16606440-16606937	16606440-16606937
INTRA	INVERSION	UNBAL	chrscaffold_3	8042707-8043375	6709	chrscaffold_3	8049459-8049933	2987	1	1	-	1	8043375-8043692	8049933-8050444
INTRA	INV_DUPLI	UNBAL	chrscaffold_2	191777-192392	0	chrscaffold_2	191777-192392	2521	0.99	0.99	-	0.993	191407-191777	191407-191777
INTRA	INV_FRAGMT	BAL	chrscaffold_1	1390691-1391549	0	chrscaffold_1	1390691-1391549	2480	0.99	0.99	-	0.987	1390774-1390855	1390774-1390855
INTRA	INVERSION	UNBAL	chrscaffold_3	8042773-8043532	6675	chrscaffold_3	8049459-8049897	2408	1	1	-	1	8043532-8043758	8049897-8050444
INTRA	INV_DUPLI	UNBAL	chrscaffold_4	23525750-23526357	0	chrscaffold_4	23525750-23526357	1785	0.99	0.98	-	0.986	23525372-23525750	23525372-23525750
INTRA	INV_DUPLI	UNBAL	chrscaffold_4	23526040-23526616	0	chrscaffold_4	23526040-23526616	1785	0.99	0.98	-	0.986	23525631-23526040	23525631-23526040
INTRA	INV_FRAGMT	BAL	chrscaffold_2	4837567-4838556	0	chrscaffold_2	4837567-4838556	1564	0.99	0.98	-	0.98	4837650-4837960	4837650-4837960
INTRA	INV_DUPLI	UNBAL	chrscaffold_2	13363455-13364085	0	chrscaffold_2	13363455-13364085	1556	0.97	0.99	-	0.967	13363100-13363455	13363100-13363455
INTRA	INV_DUPLI	UNBAL	chrscaffold_1	1390833-1391439	0	chrscaffold_1	1390833-1391439	1551	0.98	0.99	-	0.977	1390454-1390833	1390454-1390833
INTRA	INV_DUPLI	UNBAL	chrscaffold_7	5483721-5484417	0	chrscaffold_7	5483721-5484417	1496	0.99	0.97	-	0.971	5483432-5483721	5483432-5483721
INTRA	INV_DUPLI	UNBAL	chrscaffold_5	10569392-10570047	0	chrscaffold_5	10569392-10570047	1461	0.98	0.99	-	0.986	10569062-10569392	10569062-10569392
INTRA	INV_DUPLI	UNBAL	chrscaffold_3	10063214-10063820	0	chrscaffold_3	10063214-10063820	1306	0.99	0.99	-	0.99	10062835-10063214	10062835-10063214
INTRA	INVERSION	UNBAL	chrscaffold_2	13373949-13374389	665616	chrscaffold_2	14039644-14039832	1276	1	0.97	-	0.97	13374389-13374934	14039832-14040629
INTRA	INV_DUPLI	UNBAL	chrscaffold_7	5484146-5484570	0	chrscaffold_7	5484146-5484570	1199	0.99	0.97	-	0.977	5483585-5484146	5483585-5484146
INTRA	INV_DUPLI	UNBAL	chrscaffold_5	10569337-10569979	0	chrscaffold_5	10569337-10569979	1173	0.98	0.99	-	0.979	10568994-10569337	10568994-10569337
INTRA	INV_DUPLI	UNBAL	chrscaffold_3	8596904-8597368	0	chrscaffold_3	8596904-8597368	1107	0.98	0.99	-	0.974	8596383-8596904	8596383-8596904
INTRA	INV_DUPLI	UNBAL	chrscaffold_4	26435646-26435870	0	chrscaffold_4	26435646-26435870	851	0.97	0.99	-	0.975	26434885-26435646	26434885-26435646
INTRA	INV_DUPLI	UNBAL	chrscaffold_3	8050932-8051629	0	chrscaffold_3	8050932-8051629	836	0.99	0.98	-	0.979	8050644-8050932	8050644-8050932
INTRA	INV_DUPLI	UNBAL	chrscaffold_8	9086644-9087198	0	chrscaffold_8	9086644-9087198	777	0.99	0.98	-	0.977	9086213-9086644	9086213-9086644
INTRA	INV_DUPLI	UNBAL	chrscaffold_7	5483353-5483962	0	chrscaffold_7	5483353-5483962	674	0.97	0.98	-	0.952	5482977-5483353	5482977-5483353
INTRA	DELETION	UNBAL	chrscaffold_7	5479972-5480510	3503	chrscaffold_7	5483195-5483824	645	1	1	1	1	5480510-5480957	5482839-5483195
INTRA	INV_FRAGMT	BAL	chrscaffold_7	5482890-5483887	0	chrscaffold_7	5482890-5483887	617	0.96	0.98	-	0.955	5482973-5483208	5482973-5483208
INTRA	INV_DUPLI	UNBAL	chrscaffold_6	19278398-19278880	0	chrscaffold_6	19278398-19278880	569	0.99	0.98	-	0.981	19277895-19278398	19277895-19278398
INTRA	LARGE_DUPLI	UNBAL	chrscaffold_2	7959229-7959364	8647324	chrscaffold_2	16606461-16607028	545	1	1	1	1	7958379-7959229	16607028-16607446
INTRA	INVERSION	UNBAL	chrscaffold_5	6631981-6632367	1678979	chrscaffold_5	8311028-8311254	526	1	1	-	1	6631382-6631981	8310269-8311028
INTRA	INV_DUPLI	UNBAL	chrscaffold_5	9455900-9456430	0	chrscaffold_5	9455900-9456430	519	0.99	0.99	-	0.99	9455445-9455900	9455445-9455900
INTRA	INV_FRAGMT	BAL	chrscaffold_2	10706819-10707569	0	chrscaffold_2	10706819-10707569	482	0.96	0.99	-	0.958	10706902-10706976	10706902-10706976
INTRA	INVERSION	UNBAL	chrscaffold_2	14042240-14042450	2621290	chrscaffold_2	16663480-16663738	444	1	1	-	1	14041465-14042240	16662753-16663480
INTRA	INV_FRAGMT	BAL	chrscaffold_7	4761868-4762779	0	chrscaffold_7	4761868-4762779	427	0.98	1	-	0.984	4761972-4762117	4761972-4762117
INTRA	INV_FRAGMT	BAL	chrscaffold_5	9455352-9456343	0	chrscaffold_5	9455352-9456343	395	0.97	0.99	-	0.971	9455493-9455900	9455493-9455900
INTRA	INV_DUPLI	UNBAL	chrscaffold_1	13805252-13805885	0	chrscaffold_1	13805252-13805885	391	0.97	1	-	0.978	13804900-13805252	13804900-13805252
INTRA	INV_DUPLI	UNBAL	chrscaffold_1	42103883-42104109	0	chrscaffold_1	42103883-42104109	382	0.98	0.97	-	0.957	42103124-42103883	42103124-42103883
INTRA	INV_DUPLI	UNBAL	chrscaffold_5	6637384-6638050	0	chrscaffold_5	6637384-6638050	334	0.97	0.97	-	0.957	6637065-6637384	6637065-6637384
INTRA	INV_DUPLI	UNBAL	chrscaffold_4	19153500-19153637	0	chrscaffold_4	19153500-19153637	331	1	0.99	-	0.997	19152652-19153500	19152652-19153500
INTRA	INV_DUPLI	UNBAL	chrscaffold_5	9452456-9453097	0	chrscaffold_5	9452456-9453097	318	0.98	0.99	-	0.985	9452112-9452456	9452112-9452456
INTRA	INV_DUPLI	UNBAL	chrscaffold_6	16589529-16590218	0	chrscaffold_6	16589529-16590218	307	0.98	1	-	0.984	16589233-16589529	16589233-16589529
INTRA	INV_DUPLI	UNBAL	chrscaffold_8	5353470-5354091	0	chrscaffold_8	5353470-5354091	284	0.99	0.98	-	0.979	5353106-5353470	5353106-5353470
INTRA	INV_DUPLI	UNBAL	chrscaffold_3	16368090-16368448	0	chrscaffold_3	16368090-16368448	273	0.97	1	-	0.975	16367463-16368090	16367463-16368090
INTRA	INV_DUPLI	UNBAL	chrscaffold_1	40183332-40183689	0	chrscaffold_1	40183332-40183689	266	0.95	0.99	-	0.953	40182704-40183332	40182704-40183332
INTRA	INV_DUPLI	UNBAL	chrscaffold_5	6637638-6638280	0	chrscaffold_5	6637638-6638280	263	0.98	0.97	-	0.96	6637295-6637638	6637295-6637638
INTRA	INV_DUPLI	UNBAL	chrscaffold_7	17727576-17727978	0	chrscaffold_7	17727576-17727978	246	0.99	0.99	-	0.984	17726993-17727576	17726993-17727576
INTRA	INV_DUPLI	UNBAL	chrscaffold_6	1927401-1928007	0	chrscaffold_6	1927401-1928007	244	1	0.96	-	0.968	1927022-1927401	1927022-1927401
INTRA	INV_DUPLI	UNBAL	chrscaffold_2	12156443-12157007	0	chrscaffold_2	12156443-12157007	243	1	0.99	-	0.996	12156022-12156443	12156022-12156443
INTRA	INV_DUPLI	UNBAL	chrscaffold_7	22436807-22437421	0	chrscaffold_7	22436807-22437421	242	0.99	0.99	-	0.992	22436436-22436807	22436436-22436807
INTRA	INV_DUPLI	UNBAL	chrscaffold_1	19344075-19344608	0	chrscaffold_1	19344075-19344608	231	0.96	0.99	-	0.959	19343623-19344075	19343623-19344075
INTRA	INV_FRAGMT	BAL	chrscaffold_8	5353090-5353931	0	chrscaffold_8	5353090-5353931	221	0.99	0.99	-	0.987	5353173-5353318	5353173-5353318
INTRA	INV_DUPLI	UNBAL	chrscaffold_7	4749631-4750158	0	chrscaffold_7	4749631-4750158	218	0.99	0.99	-	0.986	4749173-4749631	4749173-4749631
INTRA	INV_DUPLI	UNBAL	chrscaffold_6	19832213-19832895	0	chrscaffold_6	19832213-19832895	214	1	0.99	-	0.991	19831910-19832213	19831910-19832213
INTRA	LARGE_DUPLI	UNBAL	chrscaffold_7	4754958-4755321	6708	chrscaffold_7	4761700-4761971	211	1	1	1	1	4754336-4754958	4761971-4762685
INTRA	INV_DUPLI	UNBAL	chrscaffold_3	21755357-21755799	0	chrscaffold_3	21755357-21755799	206	0.99	0.99	-	0.986	21754814-21755357	21754814-21755357
INTRA	INV_FRAGMT	BAL	chrscaffold_1	13799359-13800092	0	chrscaffold_1	13799359-13800092	199	0.99	0.98	-	0.98	13799442-13799769	13799442-13799769
INTRA	INV_FRAGMT	BAL	chrscaffold_2	10443561-10444206	0	chrscaffold_2	10443561-10444206	185	0.98	1	-	0.989	10443644-10444014	10443644-10444014
INTRA	INV_DUPLI	UNBAL	chrscaffold_1	28305297-28305879	0	chrscaffold_1	28305297-28305879	175	1	0.98	-	0.983	28304894-28305297	28304894-28305297
INTRA	LARGE_DUPLI	UNBAL	chrscaffold_3	8052150-8052428	2378592	chrscaffold_3	10430712-10430829	171	1	1	1	1	8051443-8052150	10430829-10431697
INTRA	LARGE_DUPLI	UNBAL	chrscaffold_7	1303317-1303562	1464	chrscaffold_7	1304645-1304987	166	1	1	1	1	1302577-1303317	1304987-1305630
INTRA	LARGE_DUPLI	UNBAL	chrscaffold_3	16368320-16368438	2328176	chrscaffold_3	18696400-18696742	162	1	1	1	1	16367453-16368320	18696742-18697385
INTRA	INV_DUPLI	UNBAL	chrscaffold_7	19028983-19029322	0	chrscaffold_7	19028983-19029322	159	1	0.98	-	0.988	19028337-19028983	19028337-19028983
INTRA	INV_DUPLI	UNBAL	chrscaffold_5	9152485-9152976	0	chrscaffold_5	9152485-9152976	154	0.99	1	-	0.994	9151991-9152485	9151991-9152485
INTRA	INV_DUPLI	UNBAL	chrscaffold_7	5481907-5482575	0	chrscaffold_7	5481907-5482575	152	0.96	0.98	-	0.95	5481590-5481907	5481590-5481907
INTRA	INV_DUPLI	UNBAL	chrscaffold_2	4307002-4307685	0	chrscaffold_2	4307002-4307685	134	0.95	0.99	-	0.95	4306700-4307002	4306700-4307002
INTRA	LARGE_DUPLI	UNBAL	chrscaffold_3	19066495-19066675	1771	chrscaffold_3	19068152-19068359	127	1	1	1	1	19065690-19066495	19068359-19069137
INTRA	INVERSION	UNBAL	chrscaffold_2	189280-189529	4489326	chrscaffold_2	4678628-4678732	123	1	1	-	1	189529-190265	4678732-4679613
INTRA	INV_DUPLI	UNBAL	chrscaffold_3	10480045-10480270	0	chrscaffold_3	10480045-10480270	106	1	0.97	-	0.972	10479285-10480045	10479285-10480045
INTRA	LARGE_DUPLI	UNBAL	chrscaffold_7	1304628-1304984	2297	chrscaffold_7	1306914-1307086	102	1	1	1	1	1303999-1304628	1307086-1307899

## Sheet: GB_Exclusive
chr_type	SV_type	BAL_type	chromosome1	start1-end1	average_dist	chromosome2	start2-end2	nb_pairs	score_strand_filtering	score_order_filtering	score_insert_size_filtering	final_score	breakpoint1_start1-end1	breakpoint2_start2-end2
INTRA	INV_FRAGMT	BAL	chrscaffold_2	4837563-4838555	0	chrscaffold_2	4837563-4838555	2264	0.99	0.99	-	0.989	4837647-4837889	4837647-4837889
INTRA	INV_FRAGMT	BAL	chrscaffold_1	1390693-1391565	0	chrscaffold_1	1390693-1391565	2002	0.99	0.99	-	0.991	1390777-1390878	1390777-1390878
INTRA	INV_FRAGMT	BAL	chrscaffold_2	191135-192115	0	chrscaffold_2	191135-192115	1228	0.99	0.99	-	0.986	191275-191392	191275-191392
INTRA	INV_FRAGMT	BAL	chrscaffold_5	10568959-10570034	0	chrscaffold_5	10568959-10570034	481	0.97	0.99	-	0.972	10569329-10569560	10569329-10569560
INTRA	INV_FRAGMT	BAL	chrscaffold_5	10569191-10570123	0	chrscaffold_5	10569191-10570123	480	0.99	0.99	-	0.994	10569329-10569560	10569329-10569560
INTRA	INV_FRAGMT	BAL	chrscaffold_7	22436698-22437437	0	chrscaffold_7	22436698-22437437	370	0.99	1	-	0.997	22436786-22436793	22436786-22436793
INTRA	INV_DUPLI	UNBAL	chrscaffold_4	19154182-19154816	0	chrscaffold_4	19154182-19154816	364	0.96	0.98	-	0.958	19153770-19154183	19153770-19154183
INTRA	INV_DUPLI	UNBAL	chrscaffold_7	22382739-22383456	0	chrscaffold_7	22382739-22383456	228	0.97	0.98	-	0.962	22382410-22382740	22382410-22382740
INTRA	INV_DUPLI	UNBAL	chrscaffold_5	6900036-6900768	0	chrscaffold_5	6900036-6900768	193	0.99	0.99	-	0.99	6899722-6900037	6899722-6900037
INTRA	INV_DUPLI	UNBAL	chrscaffold_2	23312824-23313409	0	chrscaffold_2	23312824-23313409	141	1	0.99	-	0.993	23312363-23312825	23312363-23312825
INTRA	INV_DUPLI	UNBAL	chrscaffold_7	4749469-4750167	0	chrscaffold_7	4749469-4750167	131	0.98	0.97	-	0.963	4749121-4749470	4749121-4749470
INTER	INV_TRANSLOC	UNBAL	chrscaffold_3	4508991-4509132	-	chrscaffold_7	1525434-1525564	124	1	1	-	1	4509132-4510038	1525564-1526481
INTRA	INV_DUPLI	UNBAL	chrscaffold_2	22282633-22282891	0	chrscaffold_2	22282633-22282891	124	0.97	0.97	-	0.954	22281845-22282634	22281845-22282634

## Sheet: GB_Inter
chr_type	SV_type	BAL_type	chromosome1	start1-end1	chromosome2	start2-end2	nb_pairs	score_strand_filtering	score_order_filtering	final_score	breakpoint1_start1-end1	breakpoint2_start2-end2
INTER	INV_INS_FRAGMT	BAL	chrscaffold_2	16666230-16667153	chrscaffold_5	6631528-6632387	2384	1	0.99	0.999	16666686-16666714	6630923-6631528 6632387-6633045
INTER	INV_INS_FRAGMT	BAL	chrscaffold_2	16666308-16667205	chrscaffold_5	6631528-6632387	2361	1	0.99	1	16666686-16666714	6630943-6631528 6632387-6633136
INTER	INV_INS_FRAGMT	BAL	chrscaffold_2	16666230-16667153	chrscaffold_5	6631506-6632297	2136	1	0.99	0.999	16666686-16666714	6630923-6631506 6632297-6633045
INTER	INV_INS_FRAGMT	BAL	chrscaffold_2	16666309-16667205	chrscaffold_5	6631486-6632297	2134	1	0.99	1	16666686-16666714	6630943-6631486 6632297-6633136
INTER	INV_TRANSLOC	UNBAL	chrscaffold_4	19154341-19154815	chrscaffold_7	5475003-5475800	1851	1	1	1	19153769-19154341	5474754-5475003
INTER	TRANSLOC	UNBAL	chrscaffold_1	19343764-19344273	chrscaffold_2	13362113-13362797	1273	1	1	1	19343227-19343764	13362797-13363159
INTER	INV_TRANSLOC	UNBAL	chrscaffold_3	8051836-8052151	chrscaffold_7	19028982-19029159	1227	0.97	1	0.975	8051105-8051836	19028113-19028982
INTER	TRANSLOC	UNBAL	chrscaffold_3	8597058-8597388	chrscaffold_6	12921360-12921806	1013	1	1	1	8597388-8598104	12920760-12921360
INTER	TRANSLOC	UNBAL	chrscaffold_1	26833068-26833412	chrscaffold_8	9084508-9084965	916	1	1	1	26832366-26833068	9084965-9085554
INTER	INV_TRANSLOC	UNBAL	chrscaffold_2	14042242-14042474	chrscaffold_8	4769488-4769709	893	1	1	1	14042474-14043288	4769709-4770534
INTER	INV_TRANSLOC	UNBAL	chrscaffold_1	16394480-16394829	chrscaffold_2	4837098-4837508	883	1	1	1	16394829-16395526	4837508-4838144
INTER	TRANSLOC	UNBAL	chrscaffold_7	5473205-5473509	chrscaffold_8	17453911-17454251	871	1	1	1	5473509-5474251	17453205-17453911
INTER	INV_TRANSLOC	UNBAL	chrscaffold_2	14042241-14042458	chrscaffold_5	128704-128902	778	1	1	1	14041412-14042241	127856-128704
INTER	INV_TRANSLOC	UNBAL	chrscaffold_1	16394821-16395293	chrscaffold_7	5477791-5478253	755	1	1	1	16394247-16394821	5477207-5477791
INTER	INV_TRANSLOC	UNBAL	chrscaffold_3	18696447-18696719	chrscaffold_5	9462092-9462257	741	1	1	1	18696719-18697493	9462257-9463138
INTER	TRANSLOC	UNBAL	chrscaffold_2	13372594-13373141	chrscaffold_3	8051923-8052097	667	1	1	1	13372095-13372594	8052097-8052969
INTER	INV_TRANSLOC	UNBAL	chrscaffold_2	13373956-13374331	chrscaffold_7	19029017-19029144	654	1	0.97	0.975	13374331-13375002	19029144-19030063
INTER	TRANSLOC	UNBAL	chrscaffold_1	40183555-40183719	chrscaffold_3	8049459-8049887	643	1	1	1	40182673-40183555	8049887-8050505
INTER	INV_TRANSLOC	UNBAL	chrscaffold_1	25770625-25770951	chrscaffold_2	16606711-16607195	632	1	1	1	25769905-25770625	16606149-16606711
INTER	TRANSLOC	UNBAL	chrscaffold_5	401559-401728	chrscaffold_7	5478708-5479081	611	1	1	1	401728-402605	5478035-5478708
INTER	INV_TRANSLOC	UNBAL	chrscaffold_1	17240327-17240596	chrscaffold_5	6633188-6633564	593	1	1	1	17239550-17240327	6632518-6633188
INTER	INV_TRANSLOC	UNBAL	chrscaffold_1	16394539-16394846	chrscaffold_6	27554516-27554718	585	1	1	1	16393800-16394539	27553672-27554516
INTER	TRANSLOC	UNBAL	chrscaffold_2	16662390-16662799	chrscaffold_8	9092209-9092381	553	1	1	1	16661753-16662390	9092381-9093255
INTER	TRANSLOC	UNBAL	chrscaffold_2	4678729-4678889	chrscaffold_5	6633621-6634088	551	1	1	1	4677843-4678729	6634088-6634667
INTER	TRANSLOC	UNBAL	chrscaffold_2	10707413-10707604	chrscaffold_7	5479396-5479858	523	0.99	1	0.992	10707604-10708459	5478812-5479396
INTER	INV_TRANSLOC	UNBAL	chrscaffold_1	16394481-16394825	chrscaffold_3	1012984-1013194	467	1	1	1	16394825-16395527	1013194-1014030
INTER	INV_TRANSLOC	UNBAL	chrscaffold_2	16665226-16665600	chrscaffold_5	6631995-6632371	437	1	1	1	16664554-16665226	6631325-6631995
INTER	INV_TRANSLOC	UNBAL	chrscaffold_2	17082237-17082400	chrscaffold_7	5475517-5475815	437	1	1	1	17081354-17082237	5474769-5475517
INTER	INV_TRANSLOC	UNBAL	chrscaffold_1	25627864-25628145	chrscaffold_6	20892143-20892372	423	1	1	1	25627099-25627864	20891326-20892143
INTER	TRANSLOC	UNBAL	chrscaffold_1	16982307-16982703	chrscaffold_7	5484088-5484439	422	1	1	1	16982703-16983353	5483393-5484088
INTER	INV_TRANSLOC	UNBAL	chrscaffold_1	17317871-17318033	chrscaffold_5	6633201-6633558	399	1	1	1	17316987-17317871	6632512-6633201
INTER	TRANSLOC	UNBAL	chrscaffold_6	19278517-19278745	chrscaffold_7	5477012-5477260	392	1	1	1	19277699-19278517	5477260-5478058
INTER	TRANSLOC	UNBAL	chrscaffold_6	19278398-19278731	chrscaffold_7	1525435-1525745	384	1	1	1	19278731-19279444	1524699-1525435
INTER	INV_TRANSLOC	UNBAL	chrscaffold_2	4155927-4156052	chrscaffold_3	8051377-8051552	370	1	1	1	4156052-4156973	8051552-8052423
INTER	INV_TRANSLOC	UNBAL	chrscaffold_1	27117450-27117603	chrscaffold_8	4117790-4117965	364	1	1	1	27116557-27117450	4116919-4117790
INTER	TRANSLOC	UNBAL	chrscaffold_7	5479394-5479756	chrscaffold_8	17453577-17453951	359	1	1	1	5479756-5480440	17452905-17453577
INTER	TRANSLOC	UNBAL	chrscaffold_2	16662394-16662752	chrscaffold_4	6025439-6025645	358	1	1	1	16662752-16663440	6024599-6025439
INTER	INV_TRANSLOC	UNBAL	chrscaffold_2	14037935-14038147	chrscaffold_8	9092211-9092378	317	1	1	1	14037101-14037935	9091332-9092211
INTER	TRANSLOC	UNBAL	chrscaffold_2	22282344-22282478	chrscaffold_4	23536946-23537328	317	1	1	1	22282478-22283390	23536282-23536946
INTER	TRANSLOC	UNBAL	chrscaffold_3	8042379-8042663	chrscaffold_6	19278404-19278754	317	1	1	1	8041617-8042379	19278754-19279450
INTER	TRANSLOC	UNBAL	chrscaffold_3	18696275-18696408	chrscaffold_5	1039628-1040252	316	1	1	1	18695362-18696275	1040252-1040674
INTER	INV_TRANSLOC	UNBAL	chrscaffold_2	191813-192109	chrscaffold_6	13637774-13638090	313	1	1	1	191063-191813	13637044-13637774
INTER	INV_TRANSLOC	UNBAL	chrscaffold_2	2649390-2649648	chrscaffold_8	11283168-11283495	300	1	1	1	2649648-2650436	11283495-11284214
INTER	INV_TRANSLOC	UNBAL	chrscaffold_2	13367759-13368239	chrscaffold_4	23526042-23526383	291	1	1	1	13368239-13368805	23526383-23527088
INTER	TRANSLOC	UNBAL	chrscaffold_2	17081834-17082079	chrscaffold_3	4508994-4509140	276	1	1	1	17082079-17082880	4508094-4508994
INTER	TRANSLOC	UNBAL	chrscaffold_4	18834618-18834988	chrscaffold_6	12171072-12171506	266	1	1	1	18833942-18834618	12171506-12172118
INTER	INV_TRANSLOC	UNBAL	chrscaffold_6	12484828-12484987	chrscaffold_7	5473226-5473523	262	1	1	1	12483941-12484828	5472477-5473226
INTER	INV_TRANSLOC	UNBAL	chrscaffold_2	4678625-4678761	chrscaffold_4	18834593-18834990	259	1	1	1	4677715-4678625	18833944-18834593
INTER	INV_TRANSLOC	UNBAL	chrscaffold_4	12477037-12477169	chrscaffold_7	5481724-5482001	238	1	1	1	12477169-12478083	5482001-5482770
INTER	TRANSLOC	UNBAL	chrscaffold_2	4124516-4124692	chrscaffold_6	27554509-27554689	238	1	1	1	4123646-4124516	27554689-27555555
INTER	TRANSLOC	UNBAL	chrscaffold_5	2969005-2969153	chrscaffold_7	1525437-1525696	229	1	1	1	2968107-2969005	1525696-1526483
INTER	INV_TRANSLOC	UNBAL	chrscaffold_6	1927836-1928205	chrscaffold_7	1525435-1525768	227	1	1	1	1928205-1928882	1525768-1526481
INTER	INV_TRANSLOC	UNBAL	chrscaffold_2	14040836-14040979	chrscaffold_7	5479394-5479756	215	1	1	1	14040979-14041882	5479756-5480440
INTER	INV_TRANSLOC	UNBAL	chrscaffold_1	40339227-40339444	chrscaffold_4	7405576-7405789	211	1	1	1	40338398-40339227	7404743-7405576
INTER	INV_TRANSLOC	UNBAL	chrscaffold_3	18696967-18697128	chrscaffold_5	8311030-8311283	211	1	1	1	18697128-18698013	8311283-8312076
INTER	TRANSLOC	UNBAL	chrscaffold_3	8042386-8042727	chrscaffold_7	1525434-1525697	209	1	1	1	8042727-8043432	1524651-1525434
INTER	INV_TRANSLOC	UNBAL	chrscaffold_5	6631982-6632147	chrscaffold_8	4691977-4692116	205	1	1	1	6632147-6633028	4692116-4693023
INTER	TRANSLOC	UNBAL	chrscaffold_5	6478255-6478522	chrscaffold_8	5349477-5349743	197	1	1	1	6477476-6478255	5349743-5350523
INTER	INV_TRANSLOC	UNBAL	chrscaffold_1	28468080-28468308	chrscaffold_3	13346712-13347002	195	1	1	1	28468308-28469126	13347002-13347758
INTER	TRANSLOC	UNBAL	chrscaffold_2	1815525-1815870	chrscaffold_5	6632085-6632387	190	1	1	1	1815870-1816571	6631341-6632085
INTER	INV_TRANSLOC	UNBAL	chrscaffold_4	19153655-19153997	chrscaffold_8	11284622-11284839	189	0.97	1	0.979	19153997-19154701	11284839-11285668
INTER	TRANSLOC	UNBAL	chrscaffold_5	2969005-2969618	chrscaffold_7	1525515-1526376	186	1	1	1	2968572-2969005	1526376-1526561
INTER	TRANSLOC	UNBAL	chrscaffold_5	764189-764308	chrscaffold_8	17453924-17454144	186	1	1	1	763262-764189	17454144-17454970
INTER	INV_TRANSLOC	UNBAL	chrscaffold_2	14040993-14041142	chrscaffold_6	12921353-12921727	179	1	1	1	14041142-14042039	12921727-12922399
INTER	INV_TRANSLOC	UNBAL	chrscaffold_1	6394119-6394361	chrscaffold_6	10732112-10732378	175	1	1	1	6394361-6395165	10732378-10733158
INTER	INV_TRANSLOC	UNBAL	chrscaffold_2	701676-701783	chrscaffold_3	8051723-8052117	170	1	1	1	701783-702722	8052117-8052769
INTER	INV_TRANSLOC	UNBAL	chrscaffold_2	7113868-7114165	chrscaffold_6	28441613-28441924	168	1	1	1	7113119-7113868	28440878-28441613
INTER	INV_TRANSLOC	UNBAL	chrscaffold_3	7585324-7585468	chrscaffold_4	19153512-19153869	166	1	1	1	7585468-7586370	19153869-19154558
INTER	INV_TRANSLOC	UNBAL	chrscaffold_2	10219128-10219251	chrscaffold_6	12921371-12921816	162	1	1	1	10219251-10220174	12921816-12922417
INTER	TRANSLOC	UNBAL	chrscaffold_6	24881810-24882073	chrscaffold_7	5476598-5476836	162	1	1	1	24881027-24881810	5476836-5477644
INTER	INV_TRANSLOC	UNBAL	chrscaffold_1	19343971-19344250	chrscaffold_8	1438081-1438351	161	1	1	1	19343204-19343971	1437305-1438081
INTER	INV_TRANSLOC	UNBAL	chrscaffold_2	4678625-4678749	chrscaffold_3	8049299-8049467	159	1	1	1	4677703-4678625	8048421-8049299
INTER	TRANSLOC	UNBAL	chrscaffold_3	18696967-18697133	chrscaffold_5	6632238-6632397	157	0.99	1	0.994	18697133-18698013	6631351-6632238
INTER	TRANSLOC	UNBAL	chrscaffold_1	16982307-16982529	chrscaffold_4	27429329-27429443	154	1	1	1	16982529-16983353	27428397-27429329
INTER	TRANSLOC	UNBAL	chrscaffold_2	16666191-16666437	chrscaffold_5	8311048-8311245	153	1	1	1	16666437-16667237	8310199-8311048
INTER	INV_TRANSLOC	UNBAL	chrscaffold_1	26187471-26187585	chrscaffold_5	6637806-6638046	152	1	1	1	26186539-26187471	6637000-6637806
INTER	INV_TRANSLOC	UNBAL	chrscaffold_3	1012404-1012679	chrscaffold_6	19278407-19278734	145	1	1	1	1011633-1012404	19277688-19278407
INTER	TRANSLOC	UNBAL	chrscaffold_2	6661054-6661314	chrscaffold_6	28741544-28741800	144	1	1	1	6660268-6661054	28741800-28742590
INTER	INV_TRANSLOC	UNBAL	chrscaffold_3	8049151-8049476	chrscaffold_7	21108790-21109003	142	1	1	1	8048430-8049151	21107957-21108790
INTER	INV_INS_FRAGMT	BAL	chrscaffold_2	14038163-14039140	chrscaffold_8	9093076-9093969	140	1	0.97	0.979	14038094-14038163 14038417-14039211	9093312-9093076
INTER	INV_TRANSLOC	UNBAL	chrscaffold_2	20636709-20636847	chrscaffold_7	5473525-5473668	135	1	1	1	20636847-20637755	5473668-5474571
INTER	INV_TRANSLOC	UNBAL	chrscaffold_5	9462098-9462240	chrscaffold_6	14424224-14424369	135	1	1	1	9461194-9462098	14423323-14424224
INTER	INV_TRANSLOC	UNBAL	chrscaffold_1	42353945-42354069	chrscaffold_7	5472498-5472762	130	1	1	1	42354069-42354991	5472762-5473544
INTER	TRANSLOC	BAL	chrscaffold_3	8050687-8051601	chrscaffold_7	9807799-9808261	130	1	1	1	8050770-8051375	9807898-9808178
INTER	TRANSLOC	UNBAL	chrscaffold_2	14040995-14041121	chrscaffold_4	27502735-27502863	129	1	1	1	14040075-14040995	27502863-27503781
INTER	INV_TRANSLOC	UNBAL	chrscaffold_5	7887876-7887991	chrscaffold_7	5478093-5478256	126	0.99	1	0.992	7886945-7887876	5477210-5478093
INTER	INV_TRANSLOC	UNBAL	chrscaffold_3	4508992-4509132	chrscaffold_7	1525435-1525564	124	1	1	1	4509132-4510038	1525564-1526481
INTER	TRANSLOC	UNBAL	chrscaffold_3	7504160-7504395	chrscaffold_8	5430464-5430613	121	1	1	1	7503349-7504160	5430613-5431510
INTER	INV_TRANSLOC	UNBAL	chrscaffold_4	23536892-23537162	chrscaffold_6	14424227-14424372	120	1	1	1	23537162-23537938	14424372-14425273
INTER	INV_TRANSLOC	UNBAL	chrscaffold_1	40455814-40455962	chrscaffold_8	4768992-4769309	119	1	1	1	40454916-40455814	4768263-4768992
INTER	TRANSLOC	BAL	chrscaffold_2	13373390-13374315	chrscaffold_3	8051397-8052125	119	1	1	1	13373953-13374232	8051480-8051952
INTER	INV_TRANSLOC	UNBAL	chrscaffold_3	10063404-10063760	chrscaffold_6	13637753-13638100	116	1	1	1	10062714-10063404	13637054-13637753
INTER	TRANSLOC	UNBAL	chrscaffold_2	16664760-16665140	chrscaffold_8	14495057-14495173	116	1	1	1	16665140-16665806	14494127-14495057
INTER	INV_TRANSLOC	UNBAL	chrscaffold_4	23526065-23526385	chrscaffold_6	20892116-20892379	113	1	1	1	23526385-23527111	20892379-20893162
INTER	INV_TRANSLOC	UNBAL	chrscaffold_3	7504158-7504383	chrscaffold_8	1437888-1438073	110	1	1	1	7503337-7504158	1437027-1437888
INTER	TRANSLOC	UNBAL	chrscaffold_1	25770785-25770925	chrscaffold_8	4769489-4769688	109	1	1	1	25770925-25771831	4768642-4769489
INTER	TRANSLOC	UNBAL	chrscaffold_3	8049249-8049469	chrscaffold_6	12171025-12171226	103	1	1	1	8048423-8049249	12171226-12172071
INTER	INV_TRANSLOC	UNBAL	chrscaffold_2	12729572-12729689	chrscaffold_7	5478670-5479057	102	1	1	1	12728643-12729572	5478011-5478670
INTER	INV_TRANSLOC	UNBAL	chrscaffold_1	1666367-1666502	chrscaffold_7	5473206-5473509	100	1	1	1	1665456-1666367	5472463-5473206

[truncated: 1 more sheets: GB_Intra]
